# Supplementary material for: Going beyond Binary: Rapid Identification of Protein–Protein Interaction Modulators Using a Multifragment Kinetic Target-Guided Synthesis Approach
Source: J Med Chem. 2023 Mar 31;66(7):5196–207. doi: 10.1021/acs.jmedchem.3c00108 (PMC10620989; doi:10.1021/acs.jmedchem.3c00108)
Supplement: Supplementary file 3 — jm3c00108_si_003.csv [file jm3c00108_si_003.csv]

Compound	SMILES	% Inhibition at 50 �M Mcl-1
SZ16TA44	O=C(NS(C1=CC=C(C2=CC=C(C(F)(F)F)C=C2)C=C1)(=O)=O)C3=CC(NCCC4=CC=CC=C4)=CC=C3	98.1
SZ35TA17	O=C(NS(C1=CC=C(C2=CC=C(OC3=CC=CC=C3)C=C2)C=C1)(=O)=O)C4=CC=C(CCC5=NC=CC=C5)C=C4	89.2
SZ31TA24	O=C(NS(C1=CC=C(CN(CC2=CC(OCO3)=C3C=C2)CCSC4=CC=CC=C4)C=C1)(=O)=O)C5=CC=C(CC6=C(OC)C(OC)=C(OC)C=C6)C=C5	82.4
SZ10TA34	O=C(NS(C1=CC=C(CN(CCSC2=CC=CC=C2)CC3=CC=C(S(=O)(N)=O)C=C3)C=C1)(=O)=O)CC4SC5=CC=CC=C5NC4=O	64.1
SZ12TA2	O=C(NS(C1=CC=C(CNC2=CC=CC([N+]([O-])=O)=C2)C=C1)(=O)=O)C(C=C3)=CC=C3N4CCC(C)(C)CC4	54.1
SZ21TA23	O=C(NS(C1=CC=CC2=C1C=CC=C2N(C)C)(=O)=O)C(C3=C4C=CC(C5=CC=C(OCC)C(F)=C5)=C3)=CN4C	42.8
SZ8TA20	O=C(NS(C1=CC=C(CN2CCC(C=C(OC)C(OC)=C3)=C3C2C4=CC=CC=C4)C=C1)(=O)=O)CCCN5C(C(C6=C(F)C=C(F)C=C6)=C(C7=CC=C(F)C=C7F)C5=O)=O	19.2
SZ15TA5	O=C(NS(C1=CC=C(CN(CCSC2=CC=CC=C2)CC3=C(F)C=CC=C3Cl)C=C1)(=O)=O)C4=CC(OC)=CC(OC)=C4	>99
SZ17TA8	O=C(NS(C1=CC=C(CN(CCSC2=CC=CC=C2)CC3=CC(OC)=CC=C3)C=C1)(=O)=O)C4=CC=C(OC(F)(F)F)C=C4	>99
SZ31TA8	O=C(NS(C1=CC=C(CN(CCSC2=CC=CC=C2)CC3=CC(OCO4)=C4C=C3)C=C1)(=O)=O)C5=CC=C(OC(F)(F)F)C=C5	>99
SZ9TA5	O=C(NS(C1=CC=C(CN(CC2=CC=C(S(=O)(N=[N+]=[N-])=O)C=C2)CCSC3=CC=CC=C3)C=C1)(=O)=O)C4=CC(OC)=CC(OC)=C4	99
SZ15TA7	O=C(NS(C1=CC=C(CN(CCSC2=CC=CC=C2)CC3=C(F)C=CC=C3Cl)C=C1)(=O)=O)C4=C(C=CC=C5)C5=CC=C4	98.4
SZ9TA1	O=C(NS(C1=CC=C(CN(CC2=CC=C(S(=O)(N=[N+]=[N-])=O)C=C2)CCSC3=CC=CC=C3)C=C1)(=O)=O)C4=CC=CC=C4	97.3
SZ15TA8	O=C(NS(C1=CC=C(CN(CCSC2=CC=CC=C2)CC3=C(F)C=CC=C3Cl)C=C1)(=O)=O)C4=CC=C(OC(F)(F)F)C=C4	96.5
SZ9TA7	O=C(NS(C1=CC=C(CN(CC2=CC=C(S(=O)(N=[N+]=[N-])=O)C=C2)CCSC3=CC=CC=C3)C=C1)(=O)=O)C4=C(C=CC=C5)C5=CC=C4	94.1
SZ10TA25	O=C(NS(C1=CC=C(CN(CCSC2=CC=CC=C2)CC3=CC=C(S(=O)(N)=O)C=C3)C=C1)(=O)=O)C4=CC=C(C5=NC=CC=C5)C=C4	93.6
SZ17TA25	O=C(NS(C1=CC=C(CN(CCSC2=CC=CC=C2)CC3=CC(OC)=CC=C3)C=C1)(=O)=O)C4=CC=C(C5=NC=CC=C5)C=C4	93.6
SZ15TA1	O=C(NS(C1=CC=C(CN(CCSC2=CC=CC=C2)CC3=C(F)C=CC=C3Cl)C=C1)(=O)=O)C4=CC=CC=C4	92.5
SZ15TA25	O=C(NS(C1=CC=C(CN(CCSC2=CC=CC=C2)CC3=C(F)C=CC=C3Cl)C=C1)(=O)=O)C4=CC=C(C5=NC=CC=C5)C=C4	89
SZ17TA7	O=C(NS(C1=CC=C(CN(CC2=CC(OC)=CC=C2)CCSC3=CC=CC=C3)C=C1)(=O)=O)C4=C(C=CC=C5)C5=CC=C4	87.3
SZ17TA24	O=C(NS(C1=CC=C(CN(CCSC2=CC=CC=C2)CC3=CC(OC)=CC=C3)C=C1)(=O)=O)C4=CC=C(CC5=CC=C(OC)C(OC)=C5OC)C=C4	74.1
SZ15TA24	O=C(NS(C1=CC=C(CN(CCSC2=CC=CC=C2)CC3=C(F)C=CC=C3Cl)C=C1)(=O)=O)C4=CC=C(CC5=CC=C(OC)C(OC)=C5OC)C=C4	70.8
SZ31TA14	O=C(NS(C1=CC=C(CN(CC2=CC(OCO3)=C3C=C2)CCSC4=CC=CC=C4)C=C1)(=O)=O)C5=CC=C(C6=CC=C(F)C=C6)C=C5	59.5
SZ15TA14	O=C(NS(C1=CC=C(CN(CCSC2=CC=CC=C2)CC3=C(F)C=CC=C3Cl)C=C1)(=O)=O)C4=CC=C(C5=CC=C(F)C=C5)C=C4	58.8
SZ9TA25	O=C(NS(C1=CC=C(CN(CCSC2=CC=CC=C2)CC3=CC=C(S(=O)(N=[N+]=[N-])=O)C=C3)C=C1)(=O)=O)C4=CC=C(C5=NC=CC=C5)C=C4	47.6
SZ10TA41	O=C(NS(C1=CC=C(CN(CCSC2=CC=CC=C2)CC3=CC=C(S(=O)(N)=O)C=C3)C=C1)(=O)=O)C4=CC(C=C(C5=CC=CC=C5)O6)=C6C=C4	12.4
SZ17TA31	O=S(C1=CC=C(C=C1)CN(CCSC2=CC=CC=C2)CC3=CC=CC(OC)=C3)(NC(C(C=C4)=CC=C4C(C5=CNC6=C5C=CC=C6)C7=CNC8=C7C=CC=C8)=O)=O	42.5
SZ17TA45	O=C(NS(C1=CC=C(CN(CCSC2=CC=CC=C2)CC3=CC(OC)=CC=C3)C=C1)(=O)=O)C4=CC(C(C(C5=CC=CS5)=O)=CN6C)=C6C=C4	34.5
SZ10TA44	O=C(NS(C1=CC=C(CN(CCSC2=CC=CC=C2)CC3=CC=C(S(=O)(N)=O)C=C3)C=C1)(=O)=O)C4=CC(NCCC5=CC=CC=C5)=CC=C4	63.4
SZ31TA44	O=C(NS(C1=CC=C(CN(CC2=CC(OCO3)=C3C=C2)CCSC4=CC=CC=C4)C=C1)(=O)=O)C5=CC(NCCC6=CC=CC=C6)=CC=C5	36.5
SZ31TA3	O=C(NS(C1=CC=C(CN(CCSC2=CC=CC=C2)CC3=CC(OCO4)=C4C=C3)C=C1)(=O)=O)C5=C(C)N=C(C6=CC=CC=C6)S5	>99
SZ28TA45	O=C(NS(CCN(CC1=CC=C(OCO2)C2=C1)CCSC3=CC=CC=C3)(=O)=O)C4=CC(C(C(C5=CC=CS5)=O)=CN6C)=C6C=C4	54
SZ31TA45	O=C(NS(C1=CC=C(CN(CC2=CC(OCO3)=C3C=C2)CCSC4=CC=CC=C4)C=C1)(=O)=O)C5=CC(C(C(C6=CC=CS6)=O)=CN7C)=C7C=C5	40.2
SZ31TA40	O=C(NS(C1=CC=C(CN(CCSC2=CC=CC=C2)CC3=CC(OCO4)=C4C=C3)C=C1)(=O)=O)C5=CC=C6C(C(C(C7CCCCC7)=O)=CN6C)=C5	-52.4
SZ31TA15	O=C(NS(C1=CC=C(CN(CC2=CC(OCO3)=C3C=C2)CCSC4=CC=CC=C4)C=C1)(=O)=O)CN5C(C=CC=C6)=C6C7=C5C=CC=C7	80.7
SZ17TA15	O=C(NS(C1=CC=C(CN(CC2=CC(OC)=CC=C2)CCSC3=CC=CC=C3)C=C1)(=O)=O)CN4C(C=CC=C5)=C5C6=C4C=CC=C6	60.6
SZ15TA15	O=C(NS(C1=CC=C(CN(CCSC2=CC=CC=C2)CC3=C(F)C=CC=C3Cl)C=C1)(=O)=O)CN4C(C=CC=C5)=C5C6=C4C=CC=C6	53.6
SZ10TA15	O=C(NS(C1=CC=C(CN(CC2=CC=C(S(=O)(N)=O)C=C2)CCSC3=CC=CC=C3)C=C1)(=O)=O)CN4C(C=CC=C5)=C5C6=C4C=CC=C6	37.4
SZ11TA40	O=C(NS(C1=CC=C(C2=CC=C(C(C)(C)C)C=C2)C=C1)(=O)=O)C3=CC(C(C(C4CCCCC4)=O)=CN5C)=C5C=C3	>99
SZ14TA40	O=C(NS(C1=CC=C(COC2=CC=C(C(C=C(C3=CC=CC=C3)O4)=O)C4=C2)C=C1)(=O)=O)C5=CC=C6C(C(C(C7CCCCC7)=O)=CN6C)=C5	93.1
SZ17TA3	O=C(NS(C1=CC=C(CN(CC2=CC(OC)=CC=C2)CCSC3=CC=CC=C3)C=C1)(=O)=O)C4=C(C)N=C(C5=CC=CC=C5)S4	>99
SZ15TA3	O=C(NS(C1=CC=C(CN(CCSC2=CC=CC=C2)CC3=C(F)C=CC=C3Cl)C=C1)(=O)=O)C4=C(C)N=C(C5=CC=CC=C5)S4	95.9
SZ9TA17	O=C(NS(C1=CC=C(CN(CC2=CC=C(S(=O)(N=[N+]=[N-])=O)C=C2)CCSC3=CC=CC=C3)C=C1)(=O)=O)C4=CC=C(CCC5=NC=CC=C5)C=C4	>99
SZ15TA17	O=C(NS(C1=CC=C(CN(CCSC2=CC=CC=C2)CC3=C(F)C=CC=C3Cl)C=C1)(=O)=O)C4=CC=C(CCC5=NC=CC=C5)C=C4	89.5
SZ4TA17	O=C(NS(C1=CC=C(NCCSC2=CC=CC=C2)C([N+]([O-])=O)=C1)(=O)=O)C3=CC=C(CCC4=NC=CC=C4)C=C3	44.7
SZ32TA42	O=C(NS(C1=CC=C(C2=C(C)ON=C2C)C=C1)(=O)=O)C3=CC=C(CN4C(C(C5=C(F)C=C(F)C=C5)=C(C6=CC=C(F)C=C6F)C4=O)=O)C=C3	91
SZ12TA42	O=C(NS(C1=CC=C(CNC2=CC=CC([N+]([O-])=O)=C2)C=C1)(=O)=O)C3=CC=C(CN4C(C(C5=C(F)C=C(F)C=C5)=C(C6=CC=C(F)C=C6F)C4=O)=O)C=C3	89.4
SZ4TA30	O=C(NS(C1=CC=C(NCCSC2=CC=CC=C2)C([N+]([O-])=O)=C1)(=O)=O)C3=CC(C=CN4CC5=CC=C(C(F)(F)F)C=C5C(F)(F)F)=C4C=C3	80.7
SZ11TA30	O=C(NS(C1=CC=C(C2=CC=C(C(C)(C)C)C=C2)C=C1)(=O)=O)C3=CC(C=CN4CC5=CC=C(C(F)(F)F)C=C5C(F)(F)F)=C4C=C3	63.6
SZ35TA7	O=C(NS(C1=CC=C(C2=CC=C(OC3=CC=CC=C3)C=C2)C=C1)(=O)=O)C4=CC=CC5=C4C=CC=C5	87.8
SZ35TA24	O=C(NS(C1=CC=C(C2=CC=C(OC3=CC=CC=C3)C=C2)C=C1)(=O)=O)C4=CC=C(CC5=CC=C(OC)C(OC)=C5OC)C=C4	76.4
