# Supplementary material for: Going beyond Binary: Rapid Identification of Protein–Protein Interaction Modulators Using a Multifragment Kinetic Target-Guided Synthesis Approach
Source: J Med Chem. 2023 Mar 31;66(7):5196–207. doi: 10.1021/acs.jmedchem.3c00108 (PMC10620989; doi:10.1021/acs.jmedchem.3c00108)
Supplement: Supplementary file 4 — jm3c00108_si_004.pdb [file jm3c00108_si_004.pdb]

ATOM      1  N   ASP A 171      55.221   9.155   3.108  1.00 58.92           N  
ATOM      2  CA  ASP A 171      53.803   9.286   3.506  1.00 64.59           C  
ATOM      3  C   ASP A 171      53.091  10.425   2.743  1.00 75.03           C  
ATOM      4  O   ASP A 171      51.885  10.571   2.929  1.00 77.41           O  
ATOM      5  CB  ASP A 171      53.599   9.463   5.029  1.00 61.85           C  
ATOM      6  CG  ASP A 171      54.007   8.263   5.878  1.00 58.25           C  
ATOM      7  OD1 ASP A 171      54.177   7.154   5.323  1.00 62.11           O  
ATOM      8  OD2 ASP A 171      54.099   8.481   7.103  1.00 51.39           O1-
ATOM      9  HA  ASP A 171      53.298   8.378   3.190  1.00  0.00           H  
ATOM     10  HB2 ASP A 171      54.180  10.325   5.363  1.00  0.00           H  
ATOM     11  HB3 ASP A 171      52.550   9.660   5.260  1.00  0.00           H  
ATOM     12  H1  ASP A 171      55.699   8.548   3.760  1.00  0.00           H  
ATOM     13  H2  ASP A 171      55.309   8.724   2.200  1.00  0.00           H  
ATOM     14  N   ASP A 172      53.770  11.154   1.839  1.00 77.49           N  
ATOM     15  CA  ASP A 172      53.138  12.091   0.898  1.00 78.84           C  
ATOM     16  C   ASP A 172      52.215  11.382  -0.124  1.00 65.88           C  
ATOM     17  O   ASP A 172      51.447  12.061  -0.805  1.00 72.32           O  
ATOM     18  CB  ASP A 172      54.138  13.046   0.194  1.00 86.75           C  
ATOM     19  CG  ASP A 172      55.086  13.847   1.106  1.00 92.01           C  
ATOM     20  OD1 ASP A 172      55.736  14.758   0.550  1.00 88.75           O  
ATOM     21  OD2 ASP A 172      55.175  13.551   2.318  1.00 92.83           O1-
ATOM     22  H   ASP A 172      54.770  11.037   1.761  1.00  0.00           H  
ATOM     23  HA  ASP A 172      52.480  12.727   1.493  1.00  0.00           H  
ATOM     24  HB2 ASP A 172      54.751  12.470  -0.501  1.00  0.00           H  
ATOM     25  HB3 ASP A 172      53.566  13.769  -0.389  1.00  0.00           H  
ATOM     26  N   GLU A 173      52.274  10.037  -0.163  1.00 52.73           N  
ATOM     27  CA  GLU A 173      51.374   9.159  -0.896  1.00 45.66           C  
ATOM     28  C   GLU A 173      50.567   8.234   0.037  1.00 33.56           C  
ATOM     29  O   GLU A 173      49.411   7.971  -0.291  1.00 32.29           O  
ATOM     30  CB  GLU A 173      52.199   8.370  -1.938  1.00 43.35           C  
ATOM     31  CG  GLU A 173      51.383   7.484  -2.902  1.00 57.79           C  
ATOM     32  CD  GLU A 173      50.366   8.266  -3.735  1.00 61.73           C  
ATOM     33  OE1 GLU A 173      50.677   9.411  -4.131  1.00 58.88           O  
ATOM     34  OE2 GLU A 173      49.280   7.702  -3.978  1.00 56.16           O1-
ATOM     35  H   GLU A 173      52.954   9.577   0.424  1.00  0.00           H  
ATOM     36  HA  GLU A 173      50.645   9.775  -1.425  1.00  0.00           H  
ATOM     37  HB2 GLU A 173      52.800   9.069  -2.523  1.00  0.00           H  
ATOM     38  HB3 GLU A 173      52.921   7.739  -1.419  1.00  0.00           H  
ATOM     39  HG2 GLU A 173      50.868   6.695  -2.353  1.00  0.00           H  
ATOM     40  HG3 GLU A 173      52.061   6.981  -3.592  1.00  0.00           H  
ATOM     41  N   LEU A 174      51.137   7.763   1.170  1.00 33.15           N  
ATOM     42  CA  LEU A 174      50.419   6.901   2.126  1.00 31.10           C  
ATOM     43  C   LEU A 174      49.303   7.651   2.867  1.00 48.56           C  
ATOM     44  O   LEU A 174      48.222   7.085   2.992  1.00 27.70           O  
ATOM     45  CB  LEU A 174      51.374   6.177   3.112  1.00 31.58           C  
ATOM     46  CG  LEU A 174      50.707   5.153   4.074  1.00 34.72           C  
ATOM     47  CD1 LEU A 174      50.000   4.003   3.322  1.00 29.15           C  
ATOM     48  CD2 LEU A 174      51.714   4.635   5.126  1.00 43.03           C  
ATOM     49  H   LEU A 174      52.089   8.003   1.402  1.00  0.00           H  
ATOM     50  HA  LEU A 174      49.933   6.128   1.528  1.00  0.00           H  
ATOM     51  HB2 LEU A 174      52.169   5.683   2.552  1.00  0.00           H  
ATOM     52  HB3 LEU A 174      51.858   6.925   3.735  1.00  0.00           H  
ATOM     53  HG  LEU A 174      49.939   5.672   4.647  1.00  0.00           H  
ATOM     54 HD11 LEU A 174      50.209   3.021   3.747  1.00  0.00           H  
ATOM     55 HD12 LEU A 174      48.918   4.134   3.352  1.00  0.00           H  
ATOM     56 HD13 LEU A 174      50.293   3.959   2.273  1.00  0.00           H  
ATOM     57 HD21 LEU A 174      51.745   3.548   5.193  1.00  0.00           H  
ATOM     58 HD22 LEU A 174      52.731   4.962   4.911  1.00  0.00           H  
ATOM     59 HD23 LEU A 174      51.462   5.008   6.119  1.00  0.00           H  
ATOM     60  N   TYR A 175      49.551   8.904   3.298  1.00 43.72           N  
ATOM     61  CA  TYR A 175      48.530   9.789   3.867  1.00 28.76           C  
ATOM     62  C   TYR A 175      47.414  10.098   2.864  1.00 33.27           C  
ATOM     63  O   TYR A 175      46.252  10.029   3.245  1.00 43.95           O  
ATOM     64  CB  TYR A 175      49.155  11.086   4.436  1.00 29.98           C  
ATOM     65  CG  TYR A 175      48.154  12.104   4.971  1.00 29.12           C  
ATOM     66  CD1 TYR A 175      47.685  12.010   6.298  1.00 27.91           C  
ATOM     67  CD2 TYR A 175      47.658  13.122   4.128  1.00 29.82           C  
ATOM     68  CE1 TYR A 175      46.702  12.905   6.766  1.00 27.35           C  
ATOM     69  CE2 TYR A 175      46.673  14.014   4.595  1.00 43.86           C  
ATOM     70  CZ  TYR A 175      46.188  13.900   5.912  1.00 49.13           C  
ATOM     71  OH  TYR A 175      45.221  14.754   6.358  1.00 30.24           O  
ATOM     72  H   TYR A 175      50.466   9.314   3.158  1.00  0.00           H  
ATOM     73  HA  TYR A 175      48.064   9.260   4.696  1.00  0.00           H  
ATOM     74  HB2 TYR A 175      49.867  10.841   5.224  1.00  0.00           H  
ATOM     75  HB3 TYR A 175      49.726  11.590   3.657  1.00  0.00           H  
ATOM     76  HD1 TYR A 175      48.059  11.237   6.954  1.00  0.00           H  
ATOM     77  HD2 TYR A 175      48.009  13.205   3.110  1.00  0.00           H  
ATOM     78  HE1 TYR A 175      46.336  12.816   7.778  1.00  0.00           H  
ATOM     79  HE2 TYR A 175      46.282  14.777   3.938  1.00  0.00           H  
ATOM     80  HH  TYR A 175      44.966  14.596   7.271  1.00  0.00           H  
ATOM     81  N   ARG A 176      47.784  10.414   1.612  1.00 35.77           N  
ATOM     82  CA  ARG A 176      46.845  10.742   0.542  1.00 32.55           C  
ATOM     83  C   ARG A 176      45.951   9.543   0.155  1.00 30.71           C  
ATOM     84  O   ARG A 176      44.747   9.734   0.004  1.00 29.94           O  
ATOM     85  CB  ARG A 176      47.635  11.305  -0.658  1.00 34.11           C  
ATOM     86  CG  ARG A 176      46.763  11.872  -1.803  1.00 47.96           C  
ATOM     87  CD  ARG A 176      47.360  11.630  -3.197  1.00 53.71           C  
ATOM     88  NE  ARG A 176      47.395  10.192  -3.481  1.00 57.55           N  
ATOM     89  CZ  ARG A 176      46.339   9.396  -3.707  1.00 62.27           C  
ATOM     90  NH1 ARG A 176      45.105   9.867  -3.938  1.00 67.20           N  
ATOM     91  NH2 ARG A 176      46.543   8.082  -3.682  1.00 54.12           N1+
ATOM     92  H   ARG A 176      48.765  10.440   1.374  1.00  0.00           H  
ATOM     93  HA  ARG A 176      46.193  11.535   0.913  1.00  0.00           H  
ATOM     94  HB2 ARG A 176      48.331  12.080  -0.335  1.00  0.00           H  
ATOM     95  HB3 ARG A 176      48.266  10.497  -1.033  1.00  0.00           H  
ATOM     96  HG2 ARG A 176      45.823  11.326  -1.805  1.00  0.00           H  
ATOM     97  HG3 ARG A 176      46.465  12.908  -1.642  1.00  0.00           H  
ATOM     98  HD2 ARG A 176      48.411  11.922  -3.174  1.00  0.00           H  
ATOM     99  HD3 ARG A 176      46.886  12.225  -3.977  1.00  0.00           H  
ATOM    100  HE  ARG A 176      48.298   9.745  -3.379  1.00  0.00           H  
ATOM    101 HH11 ARG A 176      44.343   9.226  -4.127  1.00  0.00           H  
ATOM    102 HH12 ARG A 176      44.936  10.861  -3.965  1.00  0.00           H  
ATOM    103 HH21 ARG A 176      45.795   7.440  -3.915  1.00  0.00           H  
ATOM    104 HH22 ARG A 176      47.495   7.732  -3.602  1.00  0.00           H  
ATOM    105  N   GLN A 177      46.541   8.338   0.035  1.00 29.20           N  
ATOM    106  CA  GLN A 177      45.833   7.087  -0.250  1.00 30.90           C  
ATOM    107  C   GLN A 177      44.947   6.618   0.917  1.00 34.11           C  
ATOM    108  O   GLN A 177      43.829   6.168   0.672  1.00 37.36           O  
ATOM    109  CB  GLN A 177      46.836   5.999  -0.695  1.00 29.51           C  
ATOM    110  CG  GLN A 177      46.192   4.621  -0.958  1.00 38.95           C  
ATOM    111  CD  GLN A 177      47.122   3.663  -1.699  1.00 44.19           C  
ATOM    112  NE2 GLN A 177      48.137   3.145  -1.004  1.00 45.43           N  
ATOM    113  OE1 GLN A 177      46.928   3.389  -2.881  1.00 43.10           O  
ATOM    114  H   GLN A 177      47.544   8.262   0.150  1.00  0.00           H  
ATOM    115  HA  GLN A 177      45.173   7.277  -1.099  1.00  0.00           H  
ATOM    116  HB2 GLN A 177      47.336   6.342  -1.602  1.00  0.00           H  
ATOM    117  HB3 GLN A 177      47.620   5.891   0.056  1.00  0.00           H  
ATOM    118  HG2 GLN A 177      45.873   4.154  -0.027  1.00  0.00           H  
ATOM    119  HG3 GLN A 177      45.293   4.757  -1.556  1.00  0.00           H  
ATOM    120 HE21 GLN A 177      48.780   2.509  -1.452  1.00  0.00           H  
ATOM    121 HE22 GLN A 177      48.279   3.401  -0.039  1.00  0.00           H  
ATOM    122  N   SER A 178      45.446   6.754   2.160  1.00 25.70           N  
ATOM    123  CA  SER A 178      44.688   6.478   3.381  1.00 23.98           C  
ATOM    124  C   SER A 178      43.488   7.427   3.507  1.00 35.25           C  
ATOM    125  O   SER A 178      42.381   6.948   3.740  1.00 35.58           O  
ATOM    126  CB  SER A 178      45.586   6.591   4.629  1.00 23.82           C  
ATOM    127  OG  SER A 178      46.577   5.589   4.670  1.00 24.90           O  
ATOM    128  H   SER A 178      46.383   7.114   2.287  1.00  0.00           H  
ATOM    129  HA  SER A 178      44.300   5.459   3.321  1.00  0.00           H  
ATOM    130  HB2 SER A 178      44.989   6.485   5.535  1.00  0.00           H  
ATOM    131  HB3 SER A 178      46.077   7.564   4.669  1.00  0.00           H  
ATOM    132  HG  SER A 178      47.320   5.896   4.137  1.00  0.00           H  
ATOM    133  N   LEU A 179      43.725   8.735   3.284  1.00 30.22           N  
ATOM    134  CA  LEU A 179      42.715   9.794   3.280  1.00 23.80           C  
ATOM    135  C   LEU A 179      41.636   9.556   2.229  1.00 35.38           C  
ATOM    136  O   LEU A 179      40.468   9.696   2.564  1.00 23.47           O  
ATOM    137  CB  LEU A 179      43.352  11.195   3.095  1.00 25.10           C  
ATOM    138  CG  LEU A 179      42.365  12.380   3.220  1.00 28.62           C  
ATOM    139  CD1 LEU A 179      41.676  12.397   4.596  1.00 23.68           C  
ATOM    140  CD2 LEU A 179      43.069  13.718   2.925  1.00 26.73           C  
ATOM    141  H   LEU A 179      44.672   9.041   3.097  1.00  0.00           H  
ATOM    142  HA  LEU A 179      42.228   9.756   4.252  1.00  0.00           H  
ATOM    143  HB2 LEU A 179      44.140  11.355   3.826  1.00  0.00           H  
ATOM    144  HB3 LEU A 179      43.845  11.237   2.123  1.00  0.00           H  
ATOM    145  HG  LEU A 179      41.587  12.276   2.463  1.00  0.00           H  
ATOM    146 HD11 LEU A 179      41.286  13.383   4.843  1.00  0.00           H  
ATOM    147 HD12 LEU A 179      40.836  11.705   4.632  1.00  0.00           H  
ATOM    148 HD13 LEU A 179      42.369  12.104   5.384  1.00  0.00           H  
ATOM    149 HD21 LEU A 179      42.553  14.263   2.134  1.00  0.00           H  
ATOM    150 HD22 LEU A 179      43.103  14.369   3.800  1.00  0.00           H  
ATOM    151 HD23 LEU A 179      44.100  13.576   2.600  1.00  0.00           H  
ATOM    152  N   GLU A 180      42.044   9.175   1.009  1.00 37.02           N  
ATOM    153  CA  GLU A 180      41.172   8.798  -0.098  1.00 38.85           C  
ATOM    154  C   GLU A 180      40.178   7.700   0.311  1.00 28.24           C  
ATOM    155  O   GLU A 180      38.983   7.973   0.335  1.00 24.47           O  
ATOM    156  CB  GLU A 180      42.053   8.453  -1.317  1.00 46.70           C  
ATOM    157  CG  GLU A 180      41.349   7.842  -2.541  1.00 62.58           C  
ATOM    158  CD  GLU A 180      42.362   7.556  -3.650  1.00 77.15           C  
ATOM    159  OE1 GLU A 180      42.273   8.219  -4.706  1.00 84.67           O  
ATOM    160  OE2 GLU A 180      43.237   6.695  -3.414  1.00 76.14           O1-
ATOM    161  H   GLU A 180      43.037   9.111   0.824  1.00  0.00           H  
ATOM    162  HA  GLU A 180      40.583   9.679  -0.360  1.00  0.00           H  
ATOM    163  HB2 GLU A 180      42.560   9.365  -1.635  1.00  0.00           H  
ATOM    164  HB3 GLU A 180      42.847   7.780  -1.001  1.00  0.00           H  
ATOM    165  HG2 GLU A 180      40.866   6.900  -2.279  1.00  0.00           H  
ATOM    166  HG3 GLU A 180      40.570   8.511  -2.910  1.00  0.00           H  
ATOM    167  N   ILE A 181      40.688   6.529   0.721  1.00 36.28           N  
ATOM    168  CA  ILE A 181      39.899   5.381   1.179  1.00 31.79           C  
ATOM    169  C   ILE A 181      38.961   5.704   2.369  1.00 25.45           C  
ATOM    170  O   ILE A 181      37.791   5.325   2.323  1.00 23.52           O  
ATOM    171  CB  ILE A 181      40.833   4.187   1.542  1.00 31.95           C  
ATOM    172  CG1 ILE A 181      41.605   3.685   0.300  1.00 32.46           C  
ATOM    173  CG2 ILE A 181      40.138   2.993   2.234  1.00 29.08           C  
ATOM    174  CD1 ILE A 181      42.915   2.965   0.643  1.00 32.06           C  
ATOM    175  H   ILE A 181      41.692   6.400   0.713  1.00  0.00           H  
ATOM    176  HA  ILE A 181      39.267   5.076   0.342  1.00  0.00           H  
ATOM    177  HB  ILE A 181      41.573   4.571   2.247  1.00  0.00           H  
ATOM    178 HG12 ILE A 181      40.964   3.024  -0.281  1.00  0.00           H  
ATOM    179 HG13 ILE A 181      41.853   4.507  -0.372  1.00  0.00           H  
ATOM    180 HG21 ILE A 181      40.829   2.166   2.395  1.00  0.00           H  
ATOM    181 HG22 ILE A 181      39.762   3.271   3.216  1.00  0.00           H  
ATOM    182 HG23 ILE A 181      39.305   2.616   1.640  1.00  0.00           H  
ATOM    183 HD11 ILE A 181      43.573   2.919  -0.224  1.00  0.00           H  
ATOM    184 HD12 ILE A 181      43.458   3.482   1.434  1.00  0.00           H  
ATOM    185 HD13 ILE A 181      42.734   1.944   0.974  1.00  0.00           H  
ATOM    186  N   ILE A 182      39.478   6.422   3.382  1.00 27.83           N  
ATOM    187  CA  ILE A 182      38.751   6.799   4.599  1.00 23.96           C  
ATOM    188  C   ILE A 182      37.675   7.880   4.356  1.00 32.32           C  
ATOM    189  O   ILE A 182      36.576   7.734   4.883  1.00 33.19           O  
ATOM    190  CB  ILE A 182      39.728   7.225   5.742  1.00 20.97           C  
ATOM    191  CG1 ILE A 182      40.558   6.001   6.203  1.00 26.56           C  
ATOM    192  CG2 ILE A 182      39.063   7.893   6.971  1.00 19.98           C  
ATOM    193  CD1 ILE A 182      41.852   6.339   6.955  1.00 22.55           C  
ATOM    194  H   ILE A 182      40.450   6.704   3.344  1.00  0.00           H  
ATOM    195  HA  ILE A 182      38.223   5.906   4.942  1.00  0.00           H  
ATOM    196  HB  ILE A 182      40.422   7.955   5.321  1.00  0.00           H  
ATOM    197 HG12 ILE A 182      39.929   5.365   6.823  1.00  0.00           H  
ATOM    198 HG13 ILE A 182      40.835   5.380   5.350  1.00  0.00           H  
ATOM    199 HG21 ILE A 182      39.797   8.139   7.738  1.00  0.00           H  
ATOM    200 HG22 ILE A 182      38.572   8.832   6.716  1.00  0.00           H  
ATOM    201 HG23 ILE A 182      38.320   7.237   7.424  1.00  0.00           H  
ATOM    202 HD11 ILE A 182      42.431   5.433   7.137  1.00  0.00           H  
ATOM    203 HD12 ILE A 182      42.483   7.020   6.386  1.00  0.00           H  
ATOM    204 HD13 ILE A 182      41.654   6.798   7.921  1.00  0.00           H  
ATOM    205  N   SER A 183      37.979   8.911   3.544  1.00 31.06           N  
ATOM    206  CA  SER A 183      37.051   9.987   3.162  1.00 23.83           C  
ATOM    207  C   SER A 183      35.858   9.466   2.360  1.00 33.88           C  
ATOM    208  O   SER A 183      34.721   9.807   2.678  1.00 22.64           O  
ATOM    209  CB  SER A 183      37.759  11.068   2.320  1.00 23.59           C  
ATOM    210  OG  SER A 183      38.637  11.836   3.109  1.00 52.76           O  
ATOM    211  H   SER A 183      38.908   8.971   3.144  1.00  0.00           H  
ATOM    212  HA  SER A 183      36.659  10.444   4.073  1.00  0.00           H  
ATOM    213  HB2 SER A 183      37.032  11.761   1.894  1.00  0.00           H  
ATOM    214  HB3 SER A 183      38.301  10.633   1.479  1.00  0.00           H  
ATOM    215  HG  SER A 183      39.428  11.312   3.266  1.00  0.00           H  
ATOM    216  N   ARG A 184      36.160   8.641   1.345  1.00 23.41           N  
ATOM    217  CA  ARG A 184      35.204   7.961   0.479  1.00 25.13           C  
ATOM    218  C   ARG A 184      34.267   7.051   1.288  1.00 31.41           C  
ATOM    219  O   ARG A 184      33.054   7.188   1.146  1.00 31.60           O  
ATOM    220  CB  ARG A 184      35.992   7.177  -0.588  1.00 25.77           C  
ATOM    221  CG  ARG A 184      36.802   8.069  -1.555  1.00 26.90           C  
ATOM    222  CD  ARG A 184      36.141   8.335  -2.905  1.00 38.96           C  
ATOM    223  NE  ARG A 184      36.121   7.104  -3.701  1.00 60.58           N  
ATOM    224  CZ  ARG A 184      35.990   7.023  -5.033  1.00 62.44           C  
ATOM    225  NH1 ARG A 184      35.995   8.122  -5.793  1.00 40.39           N  
ATOM    226  NH2 ARG A 184      35.841   5.825  -5.611  1.00 67.53           N1+
ATOM    227  H   ARG A 184      37.132   8.416   1.174  1.00  0.00           H  
ATOM    228  HA  ARG A 184      34.597   8.720  -0.019  1.00  0.00           H  
ATOM    229  HB2 ARG A 184      35.336   6.522  -1.153  1.00  0.00           H  
ATOM    230  HB3 ARG A 184      36.683   6.509  -0.071  1.00  0.00           H  
ATOM    231  HG2 ARG A 184      37.191   8.983  -1.108  1.00  0.00           H  
ATOM    232  HG3 ARG A 184      37.685   7.478  -1.800  1.00  0.00           H  
ATOM    233  HD2 ARG A 184      36.617   9.179  -3.404  1.00  0.00           H  
ATOM    234  HD3 ARG A 184      35.091   8.593  -2.763  1.00  0.00           H  
ATOM    235  HE  ARG A 184      36.070   6.248  -3.168  1.00  0.00           H  
ATOM    236 HH11 ARG A 184      35.876   8.047  -6.798  1.00  0.00           H  
ATOM    237 HH12 ARG A 184      36.109   9.031  -5.372  1.00  0.00           H  
ATOM    238 HH21 ARG A 184      35.685   5.766  -6.607  1.00  0.00           H  
ATOM    239 HH22 ARG A 184      35.803   4.986  -5.051  1.00  0.00           H  
ATOM    240  N   TYR A 185      34.837   6.201   2.165  1.00 23.18           N  
ATOM    241  CA  TYR A 185      34.081   5.286   3.021  1.00 22.36           C  
ATOM    242  C   TYR A 185      33.117   6.001   3.983  1.00 26.54           C  
ATOM    243  O   TYR A 185      31.947   5.631   4.033  1.00 36.19           O  
ATOM    244  CB  TYR A 185      35.018   4.324   3.781  1.00 29.93           C  
ATOM    245  CG  TYR A 185      34.269   3.306   4.627  1.00 33.84           C  
ATOM    246  CD1 TYR A 185      33.381   2.403   4.006  1.00 25.72           C  
ATOM    247  CD2 TYR A 185      34.400   3.302   6.031  1.00 29.12           C  
ATOM    248  CE1 TYR A 185      32.614   1.519   4.784  1.00 21.27           C  
ATOM    249  CE2 TYR A 185      33.651   2.395   6.808  1.00 19.27           C  
ATOM    250  CZ  TYR A 185      32.751   1.508   6.185  1.00 20.11           C  
ATOM    251  OH  TYR A 185      32.002   0.650   6.938  1.00 49.38           O  
ATOM    252  H   TYR A 185      35.845   6.156   2.240  1.00  0.00           H  
ATOM    253  HA  TYR A 185      33.479   4.679   2.345  1.00  0.00           H  
ATOM    254  HB2 TYR A 185      35.643   3.772   3.080  1.00  0.00           H  
ATOM    255  HB3 TYR A 185      35.706   4.890   4.411  1.00  0.00           H  
ATOM    256  HD1 TYR A 185      33.257   2.405   2.933  1.00  0.00           H  
ATOM    257  HD2 TYR A 185      35.061   4.004   6.516  1.00  0.00           H  
ATOM    258  HE1 TYR A 185      31.909   0.863   4.301  1.00  0.00           H  
ATOM    259  HE2 TYR A 185      33.755   2.397   7.883  1.00  0.00           H  
ATOM    260  HH  TYR A 185      31.428   0.083   6.415  1.00  0.00           H  
ATOM    261  N   LEU A 186      33.620   7.019   4.700  1.00 31.86           N  
ATOM    262  CA  LEU A 186      32.847   7.835   5.640  1.00 20.13           C  
ATOM    263  C   LEU A 186      31.721   8.617   4.942  1.00 24.50           C  
ATOM    264  O   LEU A 186      30.645   8.742   5.524  1.00 21.66           O  
ATOM    265  CB  LEU A 186      33.790   8.796   6.402  1.00 19.61           C  
ATOM    266  CG  LEU A 186      34.362   8.255   7.733  1.00 18.51           C  
ATOM    267  CD1 LEU A 186      35.030   6.864   7.663  1.00 23.50           C  
ATOM    268  CD2 LEU A 186      35.295   9.290   8.385  1.00 19.51           C  
ATOM    269  H   LEU A 186      34.597   7.264   4.600  1.00  0.00           H  
ATOM    270  HA  LEU A 186      32.372   7.164   6.358  1.00  0.00           H  
ATOM    271  HB2 LEU A 186      34.594   9.132   5.747  1.00  0.00           H  
ATOM    272  HB3 LEU A 186      33.243   9.706   6.655  1.00  0.00           H  
ATOM    273  HG  LEU A 186      33.506   8.160   8.398  1.00  0.00           H  
ATOM    274 HD11 LEU A 186      35.978   6.837   8.200  1.00  0.00           H  
ATOM    275 HD12 LEU A 186      34.395   6.106   8.117  1.00  0.00           H  
ATOM    276 HD13 LEU A 186      35.234   6.535   6.649  1.00  0.00           H  
ATOM    277 HD21 LEU A 186      35.200   9.259   9.470  1.00  0.00           H  
ATOM    278 HD22 LEU A 186      36.340   9.102   8.141  1.00  0.00           H  
ATOM    279 HD23 LEU A 186      35.069  10.308   8.066  1.00  0.00           H  
ATOM    280  N   ARG A 187      31.978   9.105   3.715  1.00 22.31           N  
ATOM    281  CA  ARG A 187      31.017   9.885   2.943  1.00 23.89           C  
ATOM    282  C   ARG A 187      29.901   9.025   2.323  1.00 24.79           C  
ATOM    283  O   ARG A 187      28.757   9.471   2.361  1.00 34.53           O  
ATOM    284  CB  ARG A 187      31.743  10.795   1.931  1.00 36.25           C  
ATOM    285  CG  ARG A 187      30.844  11.917   1.376  1.00 41.23           C  
ATOM    286  CD  ARG A 187      31.600  13.022   0.618  1.00 46.66           C  
ATOM    287  NE  ARG A 187      32.051  12.584  -0.713  1.00 57.49           N  
ATOM    288  CZ  ARG A 187      33.244  12.060  -1.043  1.00 49.07           C  
ATOM    289  NH1 ARG A 187      34.216  11.882  -0.137  1.00 42.46           N  
ATOM    290  NH2 ARG A 187      33.465  11.711  -2.317  1.00 52.84           N1+
ATOM    291  H   ARG A 187      32.887   8.964   3.294  1.00  0.00           H  
ATOM    292  HA  ARG A 187      30.524  10.554   3.652  1.00  0.00           H  
ATOM    293  HB2 ARG A 187      32.570  11.276   2.453  1.00  0.00           H  
ATOM    294  HB3 ARG A 187      32.183  10.209   1.122  1.00  0.00           H  
ATOM    295  HG2 ARG A 187      30.104  11.467   0.713  1.00  0.00           H  
ATOM    296  HG3 ARG A 187      30.273  12.388   2.177  1.00  0.00           H  
ATOM    297  HD2 ARG A 187      32.475  13.344   1.182  1.00  0.00           H  
ATOM    298  HD3 ARG A 187      30.966  13.906   0.536  1.00  0.00           H  
ATOM    299  HE  ARG A 187      31.349  12.646  -1.437  1.00  0.00           H  
ATOM    300 HH11 ARG A 187      35.105  11.486  -0.401  1.00  0.00           H  
ATOM    301 HH12 ARG A 187      34.054  12.139   0.827  1.00  0.00           H  
ATOM    302 HH21 ARG A 187      34.349  11.309  -2.590  1.00  0.00           H  
ATOM    303 HH22 ARG A 187      32.738  11.820  -3.009  1.00  0.00           H  
ATOM    304  N   GLU A 188      30.200   7.807   1.823  1.00 24.66           N  
ATOM    305  CA  GLU A 188      29.162   6.885   1.334  1.00 25.85           C  
ATOM    306  C   GLU A 188      28.343   6.243   2.465  1.00 28.78           C  
ATOM    307  O   GLU A 188      27.173   5.943   2.240  1.00 26.27           O  
ATOM    308  CB  GLU A 188      29.727   5.808   0.386  1.00 26.48           C  
ATOM    309  CG  GLU A 188      30.555   4.687   1.049  1.00 36.31           C  
ATOM    310  CD  GLU A 188      30.902   3.534   0.112  1.00 41.62           C  
ATOM    311  OE1 GLU A 188      30.457   3.546  -1.059  1.00 44.32           O  
ATOM    312  OE2 GLU A 188      31.593   2.617   0.604  1.00 48.82           O1-
ATOM    313  H   GLU A 188      31.159   7.482   1.787  1.00  0.00           H  
ATOM    314  HA  GLU A 188      28.466   7.479   0.741  1.00  0.00           H  
ATOM    315  HB2 GLU A 188      30.321   6.293  -0.389  1.00  0.00           H  
ATOM    316  HB3 GLU A 188      28.883   5.356  -0.136  1.00  0.00           H  
ATOM    317  HG2 GLU A 188      31.479   5.105   1.438  1.00  0.00           H  
ATOM    318  HG3 GLU A 188      30.032   4.240   1.892  1.00  0.00           H  
ATOM    319  N   GLN A 189      28.952   6.046   3.648  1.00 23.20           N  
ATOM    320  CA  GLN A 189      28.258   5.596   4.856  1.00 31.86           C  
ATOM    321  C   GLN A 189      27.248   6.642   5.342  1.00 36.12           C  
ATOM    322  O   GLN A 189      26.103   6.284   5.613  1.00 35.00           O  
ATOM    323  CB  GLN A 189      29.279   5.219   5.950  1.00 31.81           C  
ATOM    324  CG  GLN A 189      29.963   3.856   5.702  1.00 36.93           C  
ATOM    325  CD  GLN A 189      29.189   2.662   6.271  1.00 37.55           C  
ATOM    326  NE2 GLN A 189      29.041   1.601   5.475  1.00 36.74           N  
ATOM    327  OE1 GLN A 189      28.776   2.673   7.428  1.00 33.35           O  
ATOM    328  H   GLN A 189      29.933   6.268   3.749  1.00  0.00           H  
ATOM    329  HA  GLN A 189      27.691   4.699   4.600  1.00  0.00           H  
ATOM    330  HB2 GLN A 189      30.046   5.993   6.000  1.00  0.00           H  
ATOM    331  HB3 GLN A 189      28.809   5.231   6.935  1.00  0.00           H  
ATOM    332  HG2 GLN A 189      30.159   3.711   4.638  1.00  0.00           H  
ATOM    333  HG3 GLN A 189      30.941   3.857   6.180  1.00  0.00           H  
ATOM    334 HE21 GLN A 189      28.614   0.750   5.820  1.00  0.00           H  
ATOM    335 HE22 GLN A 189      29.403   1.616   4.533  1.00  0.00           H  
ATOM    336  N   ALA A 190      27.681   7.913   5.385  1.00 31.31           N  
ATOM    337  CA  ALA A 190      26.867   9.065   5.760  1.00 25.72           C  
ATOM    338  C   ALA A 190      25.699   9.349   4.802  1.00 35.79           C  
ATOM    339  O   ALA A 190      24.570   9.480   5.270  1.00 43.98           O  
ATOM    340  CB  ALA A 190      27.772  10.291   5.897  1.00 25.27           C  
ATOM    341  H   ALA A 190      28.643   8.115   5.146  1.00  0.00           H  
ATOM    342  HA  ALA A 190      26.443   8.867   6.742  1.00  0.00           H  
ATOM    343  HB1 ALA A 190      27.201  11.175   6.178  1.00  0.00           H  
ATOM    344  HB2 ALA A 190      28.522  10.128   6.670  1.00  0.00           H  
ATOM    345  HB3 ALA A 190      28.296  10.514   4.967  1.00  0.00           H  
ATOM    346  N   THR A 191      25.990   9.449   3.495  1.00 35.77           N  
ATOM    347  CA  THR A 191      25.030   9.884   2.474  1.00 41.79           C  
ATOM    348  C   THR A 191      24.230   8.734   1.827  1.00 43.07           C  
ATOM    349  O   THR A 191      23.189   9.011   1.230  1.00 35.28           O  
ATOM    350  CB  THR A 191      25.745  10.661   1.333  1.00 42.61           C  
ATOM    351  CG2 THR A 191      26.534  11.882   1.836  1.00 31.51           C  
ATOM    352  OG1 THR A 191      26.594   9.832   0.557  1.00 42.61           O  
ATOM    353  H   THR A 191      26.944   9.320   3.185  1.00  0.00           H  
ATOM    354  HA  THR A 191      24.308  10.564   2.932  1.00  0.00           H  
ATOM    355  HB  THR A 191      24.986  11.038   0.647  1.00  0.00           H  
ATOM    356  HG1 THR A 191      27.402   9.673   1.056  1.00  0.00           H  
ATOM    357 HG21 THR A 191      26.994  12.422   1.007  1.00  0.00           H  
ATOM    358 HG22 THR A 191      25.874  12.580   2.351  1.00  0.00           H  
ATOM    359 HG23 THR A 191      27.327  11.614   2.533  1.00  0.00           H  
ATOM    360  N   GLY A 192      24.713   7.484   1.927  1.00 37.77           N  
ATOM    361  CA  GLY A 192      24.114   6.310   1.284  1.00 37.41           C  
ATOM    362  C   GLY A 192      24.374   6.249  -0.236  1.00 44.50           C  
ATOM    363  O   GLY A 192      23.896   5.315  -0.881  1.00 37.42           O  
ATOM    364  H   GLY A 192      25.577   7.327   2.428  1.00  0.00           H  
ATOM    365  HA2 GLY A 192      23.039   6.292   1.465  1.00  0.00           H  
ATOM    366  HA3 GLY A 192      24.524   5.412   1.747  1.00  0.00           H  
ATOM    367  N   ALA A 193      25.109   7.220  -0.806  1.00 48.45           N  
ATOM    368  CA  ALA A 193      25.443   7.304  -2.225  1.00 53.64           C  
ATOM    369  C   ALA A 193      26.828   6.699  -2.460  1.00 44.80           C  
ATOM    370  O   ALA A 193      27.781   7.092  -1.786  1.00 38.52           O  
ATOM    371  CB  ALA A 193      25.417   8.779  -2.656  1.00 55.89           C  
ATOM    372  H   ALA A 193      25.486   7.958  -0.226  1.00  0.00           H  
ATOM    373  HA  ALA A 193      24.701   6.765  -2.818  1.00  0.00           H  
ATOM    374  HB1 ALA A 193      25.629   8.880  -3.721  1.00  0.00           H  
ATOM    375  HB2 ALA A 193      24.438   9.223  -2.474  1.00  0.00           H  
ATOM    376  HB3 ALA A 193      26.155   9.374  -2.116  1.00  0.00           H  
ATOM    377  N   LYS A 194      26.911   5.762  -3.417  1.00 50.22           N  
ATOM    378  CA  LYS A 194      28.141   5.053  -3.767  1.00 46.65           C  
ATOM    379  C   LYS A 194      29.213   5.959  -4.377  1.00 46.66           C  
ATOM    380  O   LYS A 194      28.898   6.879  -5.134  1.00 45.82           O  
ATOM    381  CB  LYS A 194      27.817   3.856  -4.695  1.00 52.12           C  
ATOM    382  CG  LYS A 194      28.047   2.494  -4.021  1.00 60.03           C  
ATOM    383  CD  LYS A 194      27.153   2.254  -2.795  1.00 60.95           C  
ATOM    384  CE  LYS A 194      27.464   0.926  -2.097  1.00 56.76           C  
ATOM    385  NZ  LYS A 194      26.644   0.767  -0.886  1.00 52.28           N1+
ATOM    386  H   LYS A 194      26.084   5.505  -3.936  1.00  0.00           H  
ATOM    387  HA  LYS A 194      28.558   4.681  -2.829  1.00  0.00           H  
ATOM    388  HB2 LYS A 194      26.796   3.919  -5.074  1.00  0.00           H  
ATOM    389  HB3 LYS A 194      28.448   3.881  -5.585  1.00  0.00           H  
ATOM    390  HG2 LYS A 194      29.095   2.418  -3.727  1.00  0.00           H  
ATOM    391  HG3 LYS A 194      27.881   1.702  -4.751  1.00  0.00           H  
ATOM    392  HD2 LYS A 194      27.264   3.063  -2.072  1.00  0.00           H  
ATOM    393  HD3 LYS A 194      26.107   2.269  -3.105  1.00  0.00           H  
ATOM    394  HE2 LYS A 194      27.279   0.088  -2.769  1.00  0.00           H  
ATOM    395  HE3 LYS A 194      28.516   0.887  -1.810  1.00  0.00           H  
ATOM    396  HZ1 LYS A 194      26.841   1.523  -0.246  1.00  0.00           H  
ATOM    397  HZ2 LYS A 194      25.665   0.785  -1.134  1.00  0.00           H  
ATOM    398  HZ3 LYS A 194      26.862  -0.113  -0.441  1.00  0.00           H  
ATOM    399  N   ASP A 195      30.467   5.632  -4.035  1.00 49.81           N  
ATOM    400  CA  ASP A 195      31.673   6.291  -4.520  1.00 53.19           C  
ATOM    401  C   ASP A 195      31.993   5.937  -5.980  1.00 63.38           C  
ATOM    402  O   ASP A 195      32.919   5.173  -6.257  1.00 69.95           O  
ATOM    403  CB  ASP A 195      32.883   6.040  -3.610  1.00 30.61           C  
ATOM    404  CG  ASP A 195      32.667   6.410  -2.148  1.00  0.00           C  
ATOM    405  OD1 ASP A 195      32.334   7.589  -1.898  1.00  0.00           O  
ATOM    406  OD2 ASP A 195      32.938   5.530  -1.306  1.00  0.00           O1-
ATOM    407  H   ASP A 195      30.615   4.882  -3.374  1.00  0.00           H  
ATOM    408  HA  ASP A 195      31.485   7.367  -4.495  1.00  0.00           H  
ATOM    409  HB2 ASP A 195      33.169   4.990  -3.665  1.00  0.00           H  
ATOM    410  HB3 ASP A 195      33.728   6.608  -3.979  1.00  0.00           H  
ATOM    411  N   THR A 196      31.250   6.585  -6.887  1.00 61.71           N  
ATOM    412  CA  THR A 196      31.654   6.828  -8.267  1.00 61.92           C  
ATOM    413  C   THR A 196      32.693   7.980  -8.308  1.00 62.78           C  
ATOM    414  O   THR A 196      32.997   8.557  -7.261  1.00 64.44           O  
ATOM    415  CB  THR A 196      30.403   7.147  -9.135  1.00 59.14           C  
ATOM    416  CG2 THR A 196      29.662   8.443  -8.757  1.00 58.58           C  
ATOM    417  OG1 THR A 196      30.731   7.232 -10.510  1.00 61.44           O  
ATOM    418  H   THR A 196      30.475   7.145  -6.558  1.00  0.00           H  
ATOM    419  HA  THR A 196      32.132   5.929  -8.663  1.00  0.00           H  
ATOM    420  HB  THR A 196      29.703   6.317  -9.035  1.00  0.00           H  
ATOM    421  HG1 THR A 196      29.945   7.497 -10.996  1.00  0.00           H  
ATOM    422 HG21 THR A 196      28.767   8.573  -9.366  1.00  0.00           H  
ATOM    423 HG22 THR A 196      29.341   8.426  -7.715  1.00  0.00           H  
ATOM    424 HG23 THR A 196      30.283   9.328  -8.899  1.00  0.00           H  
ATOM    425  N   LYS A 197      33.245   8.259  -9.502  1.00 65.22           N  
ATOM    426  CA  LYS A 197      34.391   9.136  -9.793  1.00 61.71           C  
ATOM    427  C   LYS A 197      35.707   8.362  -9.525  1.00 52.03           C  
ATOM    428  O   LYS A 197      35.755   7.602  -8.555  1.00 47.05           O  
ATOM    429  CB  LYS A 197      34.301  10.479  -9.016  1.00 56.35           C  
ATOM    430  CG  LYS A 197      35.239  11.591  -9.507  1.00  0.00           C  
ATOM    431  CD  LYS A 197      34.948  12.928  -8.808  1.00  0.00           C  
ATOM    432  CE  LYS A 197      35.853  14.066  -9.299  1.00  0.00           C  
ATOM    433  NZ  LYS A 197      35.524  15.336  -8.629  1.00  0.00           N1+
ATOM    434  H   LYS A 197      32.886   7.755 -10.301  1.00  0.00           H  
ATOM    435  HA  LYS A 197      34.271   9.355 -10.849  1.00  0.00           H  
ATOM    436  HB2 LYS A 197      33.279  10.850  -9.100  1.00  0.00           H  
ATOM    437  HB3 LYS A 197      34.491  10.333  -7.953  1.00  0.00           H  
ATOM    438  HG2 LYS A 197      36.276  11.307  -9.321  1.00  0.00           H  
ATOM    439  HG3 LYS A 197      35.131  11.712 -10.585  1.00  0.00           H  
ATOM    440  HD2 LYS A 197      33.904  13.200  -8.971  1.00  0.00           H  
ATOM    441  HD3 LYS A 197      35.067  12.806  -7.731  1.00  0.00           H  
ATOM    442  HE2 LYS A 197      36.899  13.826  -9.108  1.00  0.00           H  
ATOM    443  HE3 LYS A 197      35.743  14.199 -10.375  1.00  0.00           H  
ATOM    444  HZ1 LYS A 197      35.650  15.236  -7.632  1.00  0.00           H  
ATOM    445  HZ2 LYS A 197      36.134  16.065  -8.972  1.00  0.00           H  
ATOM    446  HZ3 LYS A 197      34.564  15.583  -8.824  1.00  0.00           H  
ATOM    447  N   PRO A 198      36.745   8.506 -10.385  1.00 57.25           N  
ATOM    448  CA  PRO A 198      38.001   7.742 -10.229  1.00 42.49           C  
ATOM    449  C   PRO A 198      38.760   7.973  -8.911  1.00 44.92           C  
ATOM    450  O   PRO A 198      38.821   9.103  -8.425  1.00 50.33           O  
ATOM    451  CB  PRO A 198      38.863   8.189 -11.424  1.00 45.37           C  
ATOM    452  CG  PRO A 198      37.872   8.689 -12.455  1.00 47.92           C  
ATOM    453  CD  PRO A 198      36.787   9.324 -11.602  1.00 46.14           C  
ATOM    454  HA  PRO A 198      37.751   6.686 -10.340  1.00  0.00           H  
ATOM    455  HB2 PRO A 198      39.524   9.011 -11.145  1.00  0.00           H  
ATOM    456  HB3 PRO A 198      39.490   7.386 -11.812  1.00  0.00           H  
ATOM    457  HG2 PRO A 198      38.309   9.374 -13.183  1.00  0.00           H  
ATOM    458  HG3 PRO A 198      37.457   7.840 -13.000  1.00  0.00           H  
ATOM    459  HD2 PRO A 198      35.862   9.356 -12.174  1.00  0.00           H  
ATOM    460  HD3 PRO A 198      37.067  10.344 -11.338  1.00  0.00           H  
ATOM    461  N   MET A 199      39.379   6.891  -8.412  1.00 48.99           N  
ATOM    462  CA  MET A 199      40.524   6.950  -7.505  1.00 52.34           C  
ATOM    463  C   MET A 199      41.757   7.396  -8.313  1.00 64.21           C  
ATOM    464  O   MET A 199      41.980   6.869  -9.406  1.00 66.67           O  
ATOM    465  CB  MET A 199      40.767   5.554  -6.890  1.00 47.54           C  
ATOM    466  CG  MET A 199      39.626   4.988  -6.032  1.00 50.87           C  
ATOM    467  SD  MET A 199      39.155   6.008  -4.614  1.00 50.72           S  
ATOM    468  CE  MET A 199      38.490   4.745  -3.500  1.00 50.94           C  
ATOM    469  H   MET A 199      39.259   6.005  -8.874  1.00  0.00           H  
ATOM    470  HA  MET A 199      40.329   7.674  -6.712  1.00  0.00           H  
ATOM    471  HB2 MET A 199      41.678   5.574  -6.290  1.00  0.00           H  
ATOM    472  HB3 MET A 199      40.948   4.841  -7.692  1.00  0.00           H  
ATOM    473  HG2 MET A 199      38.740   4.811  -6.641  1.00  0.00           H  
ATOM    474  HG3 MET A 199      39.934   4.015  -5.653  1.00  0.00           H  
ATOM    475  HE1 MET A 199      38.030   5.209  -2.629  1.00  0.00           H  
ATOM    476  HE2 MET A 199      37.743   4.137  -4.009  1.00  0.00           H  
ATOM    477  HE3 MET A 199      39.289   4.100  -3.147  1.00  0.00           H  
ATOM    478  N   GLY A 200      42.514   8.363  -7.777  1.00 60.83           N  
ATOM    479  CA  GLY A 200      43.647   8.975  -8.466  1.00 68.19           C  
ATOM    480  C   GLY A 200      44.931   8.429  -7.850  1.00 65.28           C  
ATOM    481  O   GLY A 200      45.492   9.078  -6.969  1.00 71.48           O  
ATOM    482  H   GLY A 200      42.304   8.698  -6.844  1.00  0.00           H  
ATOM    483  HA2 GLY A 200      43.635   8.801  -9.544  1.00  0.00           H  
ATOM    484  HA3 GLY A 200      43.604  10.055  -8.320  1.00  0.00           H  
ATOM    485  N   ARG A 201      45.379   7.251  -8.327  1.00 54.39           N  
ATOM    486  CA  ARG A 201      46.557   6.486  -7.885  1.00 53.92           C  
ATOM    487  C   ARG A 201      46.345   5.838  -6.489  1.00 57.47           C  
ATOM    488  O   ARG A 201      45.675   6.421  -5.647  1.00 57.20           O  
ATOM    489  CB  ARG A 201      47.834   7.364  -7.956  1.00 43.74           C  
ATOM    490  CG  ARG A 201      49.172   6.641  -7.717  1.00  0.00           C  
ATOM    491  CD  ARG A 201      50.395   7.559  -7.893  1.00  0.00           C  
ATOM    492  NE  ARG A 201      50.324   8.753  -7.038  1.00  0.00           N  
ATOM    493  CZ  ARG A 201      49.839   9.960  -7.373  1.00  0.00           C  
ATOM    494  NH1 ARG A 201      49.436  10.240  -8.620  1.00  0.00           N  
ATOM    495  NH2 ARG A 201      49.761  10.900  -6.424  1.00  0.00           N1+
ATOM    496  H   ARG A 201      44.834   6.803  -9.049  1.00  0.00           H  
ATOM    497  HA  ARG A 201      46.653   5.709  -8.640  1.00  0.00           H  
ATOM    498  HB2 ARG A 201      47.873   7.848  -8.932  1.00  0.00           H  
ATOM    499  HB3 ARG A 201      47.760   8.163  -7.219  1.00  0.00           H  
ATOM    500  HG2 ARG A 201      49.221   6.112  -6.765  1.00  0.00           H  
ATOM    501  HG3 ARG A 201      49.235   5.880  -8.495  1.00  0.00           H  
ATOM    502  HD2 ARG A 201      51.235   7.017  -7.458  1.00  0.00           H  
ATOM    503  HD3 ARG A 201      50.674   7.747  -8.930  1.00  0.00           H  
ATOM    504  HE  ARG A 201      50.561   8.613  -6.062  1.00  0.00           H  
ATOM    505 HH11 ARG A 201      49.072  11.153  -8.851  1.00  0.00           H  
ATOM    506 HH12 ARG A 201      49.495   9.532  -9.337  1.00  0.00           H  
ATOM    507 HH21 ARG A 201      49.408  11.824  -6.624  1.00  0.00           H  
ATOM    508 HH22 ARG A 201      50.067  10.666  -5.483  1.00  0.00           H  
ATOM    509  N   SER A 202      46.842   4.617  -6.217  1.00 51.80           N  
ATOM    510  CA  SER A 202      47.220   3.584  -7.185  1.00 55.54           C  
ATOM    511  C   SER A 202      45.991   3.022  -7.952  1.00 57.10           C  
ATOM    512  O   SER A 202      46.168   2.234  -8.880  1.00 70.55           O  
ATOM    513  CB  SER A 202      48.047   2.510  -6.451  1.00 56.88           C  
ATOM    514  OG  SER A 202      48.656   1.607  -7.353  1.00 55.84           O  
ATOM    515  H   SER A 202      46.735   4.277  -5.271  1.00  0.00           H  
ATOM    516  HA  SER A 202      47.884   4.031  -7.924  1.00  0.00           H  
ATOM    517  HB2 SER A 202      48.841   2.980  -5.870  1.00  0.00           H  
ATOM    518  HB3 SER A 202      47.432   1.956  -5.745  1.00  0.00           H  
ATOM    519  HG  SER A 202      47.971   1.067  -7.755  1.00  0.00           H  
ATOM    520  N   GLY A 203      44.777   3.491  -7.601  1.00 56.20           N  
ATOM    521  CA  GLY A 203      43.564   3.343  -8.389  1.00 46.41           C  
ATOM    522  C   GLY A 203      42.797   2.133  -7.873  1.00 46.85           C  
ATOM    523  O   GLY A 203      41.942   2.259  -6.994  1.00 46.27           O  
ATOM    524  H   GLY A 203      44.715   4.111  -6.805  1.00  0.00           H  
ATOM    525  HA2 GLY A 203      43.785   3.239  -9.453  1.00  0.00           H  
ATOM    526  HA3 GLY A 203      42.971   4.248  -8.282  1.00  0.00           H  
ATOM    527  N   ALA A 204      43.117   0.966  -8.453  1.00 54.49           N  
ATOM    528  CA  ALA A 204      42.531  -0.335  -8.136  1.00 38.56           C  
ATOM    529  C   ALA A 204      42.774  -0.797  -6.689  1.00 36.04           C  
ATOM    530  O   ALA A 204      41.869  -1.397  -6.115  1.00 34.69           O  
ATOM    531  CB  ALA A 204      43.058  -1.373  -9.135  1.00 44.73           C  
ATOM    532  H   ALA A 204      43.841   0.957  -9.157  1.00  0.00           H  
ATOM    533  HA  ALA A 204      41.452  -0.248  -8.275  1.00  0.00           H  
ATOM    534  HB1 ALA A 204      42.630  -2.358  -8.944  1.00  0.00           H  
ATOM    535  HB2 ALA A 204      42.801  -1.100 -10.159  1.00  0.00           H  
ATOM    536  HB3 ALA A 204      44.144  -1.469  -9.080  1.00  0.00           H  
ATOM    537  N   THR A 205      43.949  -0.469  -6.118  1.00 35.61           N  
ATOM    538  CA  THR A 205      44.305  -0.702  -4.712  1.00 45.82           C  
ATOM    539  C   THR A 205      43.315  -0.029  -3.746  1.00 38.00           C  
ATOM    540  O   THR A 205      42.833  -0.685  -2.825  1.00 39.97           O  
ATOM    541  CB  THR A 205      45.714  -0.127  -4.392  1.00 44.28           C  
ATOM    542  CG2 THR A 205      46.135  -0.132  -2.905  1.00 35.22           C  
ATOM    543  OG1 THR A 205      46.683  -0.839  -5.134  1.00 41.10           O  
ATOM    544  H   THR A 205      44.649   0.009  -6.667  1.00  0.00           H  
ATOM    545  HA  THR A 205      44.300  -1.779  -4.528  1.00  0.00           H  
ATOM    546  HB  THR A 205      45.754   0.905  -4.739  1.00  0.00           H  
ATOM    547  HG1 THR A 205      46.942  -1.621  -4.628  1.00  0.00           H  
ATOM    548 HG21 THR A 205      47.195   0.096  -2.796  1.00  0.00           H  
ATOM    549 HG22 THR A 205      45.593   0.620  -2.329  1.00  0.00           H  
ATOM    550 HG23 THR A 205      45.952  -1.099  -2.438  1.00  0.00           H  
ATOM    551  N   SER A 206      43.028   1.258  -4.001  1.00 40.81           N  
ATOM    552  CA  SER A 206      42.155   2.093  -3.186  1.00 39.55           C  
ATOM    553  C   SER A 206      40.682   1.686  -3.303  1.00 38.11           C  
ATOM    554  O   SER A 206      39.984   1.676  -2.292  1.00 39.99           O  
ATOM    555  CB  SER A 206      42.333   3.561  -3.604  1.00 42.98           C  
ATOM    556  OG  SER A 206      43.659   3.974  -3.371  1.00 33.43           O  
ATOM    557  H   SER A 206      43.469   1.720  -4.783  1.00  0.00           H  
ATOM    558  HA  SER A 206      42.453   1.985  -2.142  1.00  0.00           H  
ATOM    559  HB2 SER A 206      42.101   3.709  -4.658  1.00  0.00           H  
ATOM    560  HB3 SER A 206      41.672   4.212  -3.031  1.00  0.00           H  
ATOM    561  HG  SER A 206      43.681   4.939  -3.432  1.00  0.00           H  
ATOM    562  N   ARG A 207      40.239   1.355  -4.528  1.00 43.38           N  
ATOM    563  CA  ARG A 207      38.862   0.962  -4.815  1.00 42.81           C  
ATOM    564  C   ARG A 207      38.524  -0.433  -4.255  1.00 42.67           C  
ATOM    565  O   ARG A 207      37.422  -0.614  -3.741  1.00 41.35           O  
ATOM    566  CB  ARG A 207      38.606   1.101  -6.331  1.00 37.33           C  
ATOM    567  CG  ARG A 207      37.116   1.063  -6.720  1.00 40.03           C  
ATOM    568  CD  ARG A 207      36.846   1.286  -8.219  1.00 53.24           C  
ATOM    569  NE  ARG A 207      37.425   2.534  -8.751  1.00 55.22           N  
ATOM    570  CZ  ARG A 207      38.549   2.633  -9.484  1.00 52.97           C  
ATOM    571  NH1 ARG A 207      39.274   1.551  -9.798  1.00 42.17           N  
ATOM    572  NH2 ARG A 207      38.944   3.836  -9.921  1.00 46.74           N1+
ATOM    573  H   ARG A 207      40.874   1.389  -5.315  1.00  0.00           H  
ATOM    574  HA  ARG A 207      38.210   1.676  -4.309  1.00  0.00           H  
ATOM    575  HB2 ARG A 207      39.008   2.064  -6.648  1.00  0.00           H  
ATOM    576  HB3 ARG A 207      39.165   0.347  -6.886  1.00  0.00           H  
ATOM    577  HG2 ARG A 207      36.777   0.052  -6.489  1.00  0.00           H  
ATOM    578  HG3 ARG A 207      36.501   1.729  -6.113  1.00  0.00           H  
ATOM    579  HD2 ARG A 207      36.999   0.402  -8.838  1.00  0.00           H  
ATOM    580  HD3 ARG A 207      35.777   1.491  -8.288  1.00  0.00           H  
ATOM    581  HE  ARG A 207      36.923   3.379  -8.520  1.00  0.00           H  
ATOM    582 HH11 ARG A 207      40.111   1.630 -10.357  1.00  0.00           H  
ATOM    583 HH12 ARG A 207      38.977   0.641  -9.476  1.00  0.00           H  
ATOM    584 HH21 ARG A 207      38.360   4.643  -9.766  1.00  0.00           H  
ATOM    585 HH22 ARG A 207      39.785   3.929 -10.473  1.00  0.00           H  
ATOM    586  N   LYS A 208      39.491  -1.365  -4.297  1.00 42.10           N  
ATOM    587  CA  LYS A 208      39.366  -2.698  -3.708  1.00 43.93           C  
ATOM    588  C   LYS A 208      39.493  -2.684  -2.171  1.00 42.06           C  
ATOM    589  O   LYS A 208      38.837  -3.493  -1.514  1.00 30.54           O  
ATOM    590  CB  LYS A 208      40.378  -3.645  -4.380  1.00 42.56           C  
ATOM    591  CG  LYS A 208      40.143  -5.126  -4.049  1.00 55.80           C  
ATOM    592  CD  LYS A 208      40.915  -6.071  -4.984  1.00 64.72           C  
ATOM    593  CE  LYS A 208      40.650  -7.559  -4.702  1.00 64.58           C  
ATOM    594  NZ  LYS A 208      39.226  -7.903  -4.864  1.00 63.67           N1+
ATOM    595  H   LYS A 208      40.376  -1.154  -4.739  1.00  0.00           H  
ATOM    596  HA  LYS A 208      38.366  -3.066  -3.944  1.00  0.00           H  
ATOM    597  HB2 LYS A 208      40.276  -3.529  -5.460  1.00  0.00           H  
ATOM    598  HB3 LYS A 208      41.403  -3.356  -4.137  1.00  0.00           H  
ATOM    599  HG2 LYS A 208      40.423  -5.322  -3.015  1.00  0.00           H  
ATOM    600  HG3 LYS A 208      39.074  -5.333  -4.118  1.00  0.00           H  
ATOM    601  HD2 LYS A 208      40.657  -5.852  -6.021  1.00  0.00           H  
ATOM    602  HD3 LYS A 208      41.984  -5.874  -4.897  1.00  0.00           H  
ATOM    603  HE2 LYS A 208      40.958  -7.817  -3.689  1.00  0.00           H  
ATOM    604  HE3 LYS A 208      41.239  -8.177  -5.380  1.00  0.00           H  
ATOM    605  HZ1 LYS A 208      38.935  -7.707  -5.811  1.00  0.00           H  
ATOM    606  HZ2 LYS A 208      39.090  -8.884  -4.666  1.00  0.00           H  
ATOM    607  HZ3 LYS A 208      38.671  -7.352  -4.224  1.00  0.00           H  
ATOM    608  N   ALA A 209      40.283  -1.742  -1.622  1.00 27.58           N  
ATOM    609  CA  ALA A 209      40.349  -1.459  -0.187  1.00 25.59           C  
ATOM    610  C   ALA A 209      39.052  -0.836   0.348  1.00 50.00           C  
ATOM    611  O   ALA A 209      38.670  -1.144   1.471  1.00 45.41           O  
ATOM    612  CB  ALA A 209      41.553  -0.558   0.121  1.00 27.64           C  
ATOM    613  H   ALA A 209      40.827  -1.134  -2.219  1.00  0.00           H  
ATOM    614  HA  ALA A 209      40.496  -2.401   0.342  1.00  0.00           H  
ATOM    615  HB1 ALA A 209      41.599  -0.308   1.181  1.00  0.00           H  
ATOM    616  HB2 ALA A 209      42.490  -1.055  -0.134  1.00  0.00           H  
ATOM    617  HB3 ALA A 209      41.509   0.376  -0.439  1.00  0.00           H  
ATOM    618  N   LEU A 210      38.368  -0.020  -0.470  1.00 25.45           N  
ATOM    619  CA  LEU A 210      37.055   0.544  -0.162  1.00 31.95           C  
ATOM    620  C   LEU A 210      35.961  -0.540  -0.095  1.00 25.13           C  
ATOM    621  O   LEU A 210      35.173  -0.523   0.846  1.00 24.10           O  
ATOM    622  CB  LEU A 210      36.743   1.658  -1.182  1.00 37.20           C  
ATOM    623  CG  LEU A 210      35.414   2.410  -0.971  1.00 40.77           C  
ATOM    624  CD1 LEU A 210      35.358   3.138   0.383  1.00 23.60           C  
ATOM    625  CD2 LEU A 210      35.152   3.361  -2.150  1.00 50.63           C  
ATOM    626  H   LEU A 210      38.755   0.216  -1.374  1.00  0.00           H  
ATOM    627  HA  LEU A 210      37.127   1.003   0.824  1.00  0.00           H  
ATOM    628  HB2 LEU A 210      37.557   2.385  -1.176  1.00  0.00           H  
ATOM    629  HB3 LEU A 210      36.741   1.226  -2.181  1.00  0.00           H  
ATOM    630  HG  LEU A 210      34.600   1.683  -0.988  1.00  0.00           H  
ATOM    631 HD11 LEU A 210      34.918   4.131   0.293  1.00  0.00           H  
ATOM    632 HD12 LEU A 210      34.741   2.581   1.088  1.00  0.00           H  
ATOM    633 HD13 LEU A 210      36.346   3.259   0.827  1.00  0.00           H  
ATOM    634 HD21 LEU A 210      34.105   3.316  -2.443  1.00  0.00           H  
ATOM    635 HD22 LEU A 210      35.387   4.395  -1.909  1.00  0.00           H  
ATOM    636 HD23 LEU A 210      35.739   3.101  -3.031  1.00  0.00           H  
ATOM    637  N   GLU A 211      35.971  -1.485  -1.053  1.00 42.60           N  
ATOM    638  CA  GLU A 211      35.092  -2.661  -1.103  1.00 36.09           C  
ATOM    639  C   GLU A 211      35.288  -3.627   0.079  1.00 26.02           C  
ATOM    640  O   GLU A 211      34.304  -4.178   0.573  1.00 25.59           O  
ATOM    641  CB  GLU A 211      35.318  -3.397  -2.435  1.00 29.65           C  
ATOM    642  CG  GLU A 211      34.770  -2.627  -3.653  1.00 38.80           C  
ATOM    643  CD  GLU A 211      35.247  -3.171  -5.004  1.00 51.77           C  
ATOM    644  OE1 GLU A 211      35.990  -4.178  -5.018  1.00 65.04           O  
ATOM    645  OE2 GLU A 211      34.863  -2.543  -6.014  1.00 57.74           O1-
ATOM    646  H   GLU A 211      36.647  -1.415  -1.801  1.00  0.00           H  
ATOM    647  HA  GLU A 211      34.061  -2.312  -1.066  1.00  0.00           H  
ATOM    648  HB2 GLU A 211      36.387  -3.576  -2.559  1.00  0.00           H  
ATOM    649  HB3 GLU A 211      34.852  -4.383  -2.406  1.00  0.00           H  
ATOM    650  HG2 GLU A 211      33.681  -2.654  -3.638  1.00  0.00           H  
ATOM    651  HG3 GLU A 211      35.047  -1.575  -3.602  1.00  0.00           H  
ATOM    652  N   THR A 212      36.543  -3.785   0.530  1.00 25.59           N  
ATOM    653  CA  THR A 212      36.888  -4.539   1.733  1.00 28.80           C  
ATOM    654  C   THR A 212      36.410  -3.809   3.008  1.00 40.68           C  
ATOM    655  O   THR A 212      35.832  -4.461   3.875  1.00 27.02           O  
ATOM    656  CB  THR A 212      38.415  -4.797   1.819  1.00 29.10           C  
ATOM    657  CG2 THR A 212      38.900  -5.529   3.083  1.00 23.65           C  
ATOM    658  OG1 THR A 212      38.821  -5.562   0.700  1.00 36.99           O  
ATOM    659  H   THR A 212      37.303  -3.312   0.060  1.00  0.00           H  
ATOM    660  HA  THR A 212      36.380  -5.505   1.688  1.00  0.00           H  
ATOM    661  HB  THR A 212      38.942  -3.848   1.739  1.00  0.00           H  
ATOM    662  HG1 THR A 212      38.694  -5.034  -0.094  1.00  0.00           H  
ATOM    663 HG21 THR A 212      39.973  -5.715   3.030  1.00  0.00           H  
ATOM    664 HG22 THR A 212      38.724  -4.953   3.991  1.00  0.00           H  
ATOM    665 HG23 THR A 212      38.399  -6.491   3.195  1.00  0.00           H  
ATOM    666  N   LEU A 213      36.577  -2.473   3.065  1.00 36.21           N  
ATOM    667  CA  LEU A 213      36.068  -1.606   4.137  1.00 24.57           C  
ATOM    668  C   LEU A 213      34.538  -1.638   4.284  1.00 30.10           C  
ATOM    669  O   LEU A 213      34.060  -1.498   5.406  1.00 39.48           O  
ATOM    670  CB  LEU A 213      36.534  -0.141   3.939  1.00 35.06           C  
ATOM    671  CG  LEU A 213      37.496   0.384   5.022  1.00 34.98           C  
ATOM    672  CD1 LEU A 213      37.856   1.851   4.734  1.00 35.84           C  
ATOM    673  CD2 LEU A 213      36.956   0.213   6.458  1.00 31.98           C  
ATOM    674  H   LEU A 213      37.062  -2.001   2.313  1.00  0.00           H  
ATOM    675  HA  LEU A 213      36.484  -2.003   5.064  1.00  0.00           H  
ATOM    676  HB2 LEU A 213      36.996  -0.023   2.962  1.00  0.00           H  
ATOM    677  HB3 LEU A 213      35.677   0.535   3.906  1.00  0.00           H  
ATOM    678  HG  LEU A 213      38.417  -0.194   4.942  1.00  0.00           H  
ATOM    679 HD11 LEU A 213      38.891   2.056   5.011  1.00  0.00           H  
ATOM    680 HD12 LEU A 213      37.738   2.099   3.679  1.00  0.00           H  
ATOM    681 HD13 LEU A 213      37.218   2.539   5.286  1.00  0.00           H  
ATOM    682 HD21 LEU A 213      37.216   1.054   7.097  1.00  0.00           H  
ATOM    683 HD22 LEU A 213      35.871   0.119   6.480  1.00  0.00           H  
ATOM    684 HD23 LEU A 213      37.377  -0.677   6.928  1.00  0.00           H  
ATOM    685  N   ARG A 214      33.801  -1.834   3.175  1.00 31.75           N  
ATOM    686  CA  ARG A 214      32.355  -2.050   3.190  1.00 32.52           C  
ATOM    687  C   ARG A 214      31.996  -3.333   3.942  1.00 34.94           C  
ATOM    688  O   ARG A 214      31.292  -3.238   4.940  1.00 44.70           O  
ATOM    689  CB  ARG A 214      31.775  -2.061   1.764  1.00 27.25           C  
ATOM    690  CG  ARG A 214      31.794  -0.695   1.064  1.00 27.53           C  
ATOM    691  CD  ARG A 214      31.378  -0.812  -0.409  1.00 30.17           C  
ATOM    692  NE  ARG A 214      31.569   0.457  -1.116  1.00 30.25           N  
ATOM    693  CZ  ARG A 214      31.733   0.634  -2.436  1.00 35.60           C  
ATOM    694  NH1 ARG A 214      31.839  -0.405  -3.276  1.00 38.45           N  
ATOM    695  NH2 ARG A 214      31.789   1.880  -2.918  1.00 38.44           N1+
ATOM    696  H   ARG A 214      34.261  -1.902   2.277  1.00  0.00           H  
ATOM    697  HA  ARG A 214      31.897  -1.222   3.729  1.00  0.00           H  
ATOM    698  HB2 ARG A 214      30.742  -2.411   1.786  1.00  0.00           H  
ATOM    699  HB3 ARG A 214      32.319  -2.785   1.162  1.00  0.00           H  
ATOM    700  HG2 ARG A 214      31.080  -0.058   1.588  1.00  0.00           H  
ATOM    701  HG3 ARG A 214      32.752  -0.187   1.147  1.00  0.00           H  
ATOM    702  HD2 ARG A 214      31.886  -1.645  -0.892  1.00  0.00           H  
ATOM    703  HD3 ARG A 214      30.309  -1.017  -0.473  1.00  0.00           H  
ATOM    704  HE  ARG A 214      31.518   1.292  -0.530  1.00  0.00           H  
ATOM    705 HH11 ARG A 214      31.978  -0.256  -4.265  1.00  0.00           H  
ATOM    706 HH12 ARG A 214      31.808  -1.348  -2.918  1.00  0.00           H  
ATOM    707 HH21 ARG A 214      31.937   2.058  -3.899  1.00  0.00           H  
ATOM    708 HH22 ARG A 214      31.615   2.657  -2.283  1.00  0.00           H  
ATOM    709  N   ARG A 215      32.500  -4.496   3.493  1.00 27.27           N  
ATOM    710  CA  ARG A 215      32.144  -5.784   4.089  1.00 29.60           C  
ATOM    711  C   ARG A 215      32.597  -5.942   5.551  1.00 29.85           C  
ATOM    712  O   ARG A 215      31.780  -6.327   6.389  1.00 25.67           O  
ATOM    713  CB  ARG A 215      32.625  -6.947   3.194  1.00 33.24           C  
ATOM    714  CG  ARG A 215      32.267  -8.347   3.738  1.00 43.81           C  
ATOM    715  CD  ARG A 215      30.756  -8.631   3.718  1.00 38.47           C  
ATOM    716  NE  ARG A 215      30.397  -9.790   4.545  1.00 29.20           N  
ATOM    717  CZ  ARG A 215      29.284 -10.533   4.414  1.00 45.63           C  
ATOM    718  NH1 ARG A 215      28.411 -10.318   3.419  1.00 46.93           N  
ATOM    719  NH2 ARG A 215      29.040 -11.509   5.296  1.00 43.45           N1+
ATOM    720  H   ARG A 215      33.110  -4.512   2.687  1.00  0.00           H  
ATOM    721  HA  ARG A 215      31.053  -5.802   4.098  1.00  0.00           H  
ATOM    722  HB2 ARG A 215      32.205  -6.827   2.195  1.00  0.00           H  
ATOM    723  HB3 ARG A 215      33.708  -6.884   3.075  1.00  0.00           H  
ATOM    724  HG2 ARG A 215      32.713  -8.563   4.710  1.00  0.00           H  
ATOM    725  HG3 ARG A 215      32.735  -9.051   3.048  1.00  0.00           H  
ATOM    726  HD2 ARG A 215      30.116  -7.768   3.894  1.00  0.00           H  
ATOM    727  HD3 ARG A 215      30.542  -8.961   2.702  1.00  0.00           H  
ATOM    728  HE  ARG A 215      31.028  -9.997   5.307  1.00  0.00           H  
ATOM    729 HH11 ARG A 215      27.587 -10.892   3.323  1.00  0.00           H  
ATOM    730 HH12 ARG A 215      28.588  -9.588   2.745  1.00  0.00           H  
ATOM    731 HH21 ARG A 215      28.214 -12.083   5.212  1.00  0.00           H  
ATOM    732 HH22 ARG A 215      29.699 -11.700   6.038  1.00  0.00           H  
ATOM    733  N   VAL A 216      33.877  -5.643   5.823  1.00 28.92           N  
ATOM    734  CA  VAL A 216      34.480  -5.808   7.145  1.00 27.95           C  
ATOM    735  C   VAL A 216      34.015  -4.703   8.116  1.00 29.72           C  
ATOM    736  O   VAL A 216      33.765  -5.007   9.282  1.00 25.67           O  
ATOM    737  CB  VAL A 216      36.036  -5.792   7.086  1.00 30.43           C  
ATOM    738  CG1 VAL A 216      36.702  -6.136   8.436  1.00 30.77           C  
ATOM    739  CG2 VAL A 216      36.590  -6.779   6.041  1.00 21.97           C  
ATOM    740  H   VAL A 216      34.489  -5.316   5.086  1.00  0.00           H  
ATOM    741  HA  VAL A 216      34.163  -6.771   7.550  1.00  0.00           H  
ATOM    742  HB  VAL A 216      36.356  -4.790   6.796  1.00  0.00           H  
ATOM    743 HG11 VAL A 216      37.780  -5.988   8.381  1.00  0.00           H  
ATOM    744 HG12 VAL A 216      36.337  -5.545   9.272  1.00  0.00           H  
ATOM    745 HG13 VAL A 216      36.530  -7.180   8.700  1.00  0.00           H  
ATOM    746 HG21 VAL A 216      37.667  -6.653   5.948  1.00  0.00           H  
ATOM    747 HG22 VAL A 216      36.396  -7.813   6.328  1.00  0.00           H  
ATOM    748 HG23 VAL A 216      36.168  -6.640   5.048  1.00  0.00           H  
ATOM    749  N   GLY A 217      33.873  -3.460   7.621  1.00 34.74           N  
ATOM    750  CA  GLY A 217      33.497  -2.309   8.439  1.00 30.85           C  
ATOM    751  C   GLY A 217      32.000  -2.296   8.769  1.00 34.36           C  
ATOM    752  O   GLY A 217      31.641  -1.860   9.863  1.00 29.91           O  
ATOM    753  H   GLY A 217      34.061  -3.282   6.644  1.00  0.00           H  
ATOM    754  HA2 GLY A 217      34.066  -2.363   9.364  1.00  0.00           H  
ATOM    755  HA3 GLY A 217      33.774  -1.379   7.945  1.00  0.00           H  
ATOM    756  N   ASP A 218      31.140  -2.834   7.884  1.00 36.11           N  
ATOM    757  CA  ASP A 218      29.763  -3.206   8.223  1.00 28.40           C  
ATOM    758  C   ASP A 218      29.730  -4.277   9.319  1.00 29.59           C  
ATOM    759  O   ASP A 218      29.037  -4.064  10.307  1.00 35.74           O  
ATOM    760  CB  ASP A 218      28.876  -3.631   7.029  1.00 32.60           C  
ATOM    761  CG  ASP A 218      28.549  -2.531   6.009  1.00 68.04           C  
ATOM    762  OD1 ASP A 218      27.729  -2.842   5.117  1.00 78.02           O  
ATOM    763  OD2 ASP A 218      29.090  -1.408   6.130  1.00 65.01           O1-
ATOM    764  H   ASP A 218      31.468  -3.130   6.973  1.00  0.00           H  
ATOM    765  HA  ASP A 218      29.302  -2.313   8.653  1.00  0.00           H  
ATOM    766  HB2 ASP A 218      29.371  -4.445   6.496  1.00  0.00           H  
ATOM    767  HB3 ASP A 218      27.935  -4.020   7.415  1.00  0.00           H  
ATOM    768  N   GLY A 219      30.532  -5.349   9.166  1.00 31.49           N  
ATOM    769  CA  GLY A 219      30.669  -6.454  10.120  1.00 33.82           C  
ATOM    770  C   GLY A 219      31.003  -5.987  11.548  1.00 25.09           C  
ATOM    771  O   GLY A 219      30.384  -6.472  12.495  1.00 22.79           O  
ATOM    772  H   GLY A 219      31.086  -5.418   8.323  1.00  0.00           H  
ATOM    773  HA2 GLY A 219      31.461  -7.118   9.773  1.00  0.00           H  
ATOM    774  HA3 GLY A 219      29.745  -7.033  10.128  1.00  0.00           H  
ATOM    775  N   VAL A 220      31.922  -5.017  11.700  1.00 19.05           N  
ATOM    776  CA  VAL A 220      32.268  -4.411  12.989  1.00 35.30           C  
ATOM    777  C   VAL A 220      31.100  -3.614  13.610  1.00 36.51           C  
ATOM    778  O   VAL A 220      30.875  -3.750  14.811  1.00 29.84           O  
ATOM    779  CB  VAL A 220      33.541  -3.517  12.893  1.00 17.64           C  
ATOM    780  CG1 VAL A 220      33.801  -2.619  14.120  1.00 17.29           C  
ATOM    781  CG2 VAL A 220      34.793  -4.374  12.635  1.00 17.97           C  
ATOM    782  H   VAL A 220      32.408  -4.659  10.889  1.00  0.00           H  
ATOM    783  HA  VAL A 220      32.491  -5.231  13.676  1.00  0.00           H  
ATOM    784  HB  VAL A 220      33.426  -2.853  12.035  1.00  0.00           H  
ATOM    785 HG11 VAL A 220      34.761  -2.115  14.039  1.00  0.00           H  
ATOM    786 HG12 VAL A 220      33.046  -1.841  14.213  1.00  0.00           H  
ATOM    787 HG13 VAL A 220      33.813  -3.196  15.046  1.00  0.00           H  
ATOM    788 HG21 VAL A 220      35.694  -3.762  12.593  1.00  0.00           H  
ATOM    789 HG22 VAL A 220      34.939  -5.107  13.429  1.00  0.00           H  
ATOM    790 HG23 VAL A 220      34.725  -4.918  11.695  1.00  0.00           H  
ATOM    791  N   GLN A 221      30.362  -2.842  12.791  1.00 24.15           N  
ATOM    792  CA  GLN A 221      29.201  -2.059  13.225  1.00 30.52           C  
ATOM    793  C   GLN A 221      28.004  -2.903  13.708  1.00 32.88           C  
ATOM    794  O   GLN A 221      27.360  -2.490  14.672  1.00 29.30           O  
ATOM    795  CB  GLN A 221      28.782  -1.062  12.123  1.00 18.64           C  
ATOM    796  CG  GLN A 221      29.796   0.079  11.926  1.00 17.84           C  
ATOM    797  CD  GLN A 221      29.379   1.024  10.802  1.00 33.11           C  
ATOM    798  NE2 GLN A 221      29.959   0.860   9.612  1.00 30.53           N  
ATOM    799  OE1 GLN A 221      28.540   1.895  11.012  1.00 18.57           O  
ATOM    800  H   GLN A 221      30.594  -2.791  11.809  1.00  0.00           H  
ATOM    801  HA  GLN A 221      29.524  -1.470  14.087  1.00  0.00           H  
ATOM    802  HB2 GLN A 221      27.812  -0.627  12.372  1.00  0.00           H  
ATOM    803  HB3 GLN A 221      28.640  -1.594  11.182  1.00  0.00           H  
ATOM    804  HG2 GLN A 221      29.868   0.664  12.842  1.00  0.00           H  
ATOM    805  HG3 GLN A 221      30.793  -0.310  11.732  1.00  0.00           H  
ATOM    806 HE21 GLN A 221      29.717   1.462   8.836  1.00  0.00           H  
ATOM    807 HE22 GLN A 221      30.645   0.129   9.474  1.00  0.00           H  
ATOM    808  N   ARG A 222      27.738  -4.063  13.072  1.00 28.54           N  
ATOM    809  CA  ARG A 222      26.669  -4.986  13.489  1.00 21.88           C  
ATOM    810  C   ARG A 222      26.967  -5.664  14.837  1.00 30.89           C  
ATOM    811  O   ARG A 222      26.084  -5.707  15.691  1.00 41.06           O  
ATOM    812  CB  ARG A 222      26.356  -6.066  12.420  1.00 35.61           C  
ATOM    813  CG  ARG A 222      26.112  -5.553  10.990  1.00 35.10           C  
ATOM    814  CD  ARG A 222      24.877  -4.658  10.802  1.00 42.02           C  
ATOM    815  NE  ARG A 222      25.023  -3.749   9.651  1.00 55.00           N  
ATOM    816  CZ  ARG A 222      25.285  -4.051   8.366  1.00 67.71           C  
ATOM    817  NH1 ARG A 222      25.383  -5.317   7.937  1.00 69.04           N  
ATOM    818  NH2 ARG A 222      25.450  -3.052   7.489  1.00 69.70           N1+
ATOM    819  H   ARG A 222      28.300  -4.341  12.279  1.00  0.00           H  
ATOM    820  HA  ARG A 222      25.765  -4.391  13.635  1.00  0.00           H  
ATOM    821  HB2 ARG A 222      25.486  -6.642  12.741  1.00  0.00           H  
ATOM    822  HB3 ARG A 222      27.184  -6.777  12.377  1.00  0.00           H  
ATOM    823  HG2 ARG A 222      26.987  -5.087  10.569  1.00  0.00           H  
ATOM    824  HG3 ARG A 222      25.955  -6.452  10.394  1.00  0.00           H  
ATOM    825  HD2 ARG A 222      24.025  -5.292  10.550  1.00  0.00           H  
ATOM    826  HD3 ARG A 222      24.598  -4.120  11.707  1.00  0.00           H  
ATOM    827  HE  ARG A 222      24.939  -2.770   9.886  1.00  0.00           H  
ATOM    828 HH11 ARG A 222      25.584  -5.516   6.967  1.00  0.00           H  
ATOM    829 HH12 ARG A 222      25.251  -6.079   8.585  1.00  0.00           H  
ATOM    830 HH21 ARG A 222      25.703  -3.244   6.528  1.00  0.00           H  
ATOM    831 HH22 ARG A 222      25.375  -2.090   7.787  1.00  0.00           H  
ATOM    832  N   ASN A 223      28.203  -6.170  15.000  1.00 22.04           N  
ATOM    833  CA  ASN A 223      28.647  -6.906  16.190  1.00 22.50           C  
ATOM    834  C   ASN A 223      28.972  -6.005  17.396  1.00 21.95           C  
ATOM    835  O   ASN A 223      29.105  -6.542  18.495  1.00 22.64           O  
ATOM    836  CB  ASN A 223      29.858  -7.788  15.806  1.00 23.93           C  
ATOM    837  CG  ASN A 223      29.455  -9.016  14.981  1.00 23.82           C  
ATOM    838  ND2 ASN A 223      29.908  -9.097  13.729  1.00 32.24           N  
ATOM    839  OD1 ASN A 223      28.750  -9.892  15.475  1.00 23.75           O  
ATOM    840  H   ASN A 223      28.878  -6.080  14.253  1.00  0.00           H  
ATOM    841  HA  ASN A 223      27.814  -7.557  16.466  1.00  0.00           H  
ATOM    842  HB2 ASN A 223      30.622  -7.200  15.293  1.00  0.00           H  
ATOM    843  HB3 ASN A 223      30.336  -8.179  16.706  1.00  0.00           H  
ATOM    844 HD21 ASN A 223      29.675  -9.897  13.160  1.00  0.00           H  
ATOM    845 HD22 ASN A 223      30.457  -8.345  13.334  1.00  0.00           H  
ATOM    846  N   HIS A 224      29.086  -4.680  17.195  1.00 30.52           N  
ATOM    847  CA  HIS A 224      29.414  -3.714  18.247  1.00 30.09           C  
ATOM    848  C   HIS A 224      28.442  -2.529  18.268  1.00 22.69           C  
ATOM    849  O   HIS A 224      28.864  -1.436  18.642  1.00 39.54           O  
ATOM    850  CB  HIS A 224      30.884  -3.254  18.122  1.00 28.32           C  
ATOM    851  CG  HIS A 224      31.890  -4.362  18.265  1.00 32.27           C  
ATOM    852  CD2 HIS A 224      32.435  -4.956  19.382  1.00 28.13           C  
ATOM    853  ND1 HIS A 224      32.475  -4.991  17.181  1.00 35.94           N  
ATOM    854  CE1 HIS A 224      33.319  -5.904  17.668  1.00 35.28           C  
ATOM    855  NE2 HIS A 224      33.350  -5.936  18.996  1.00 32.46           N  
ATOM    856  H   HIS A 224      28.970  -4.305  16.264  1.00  0.00           H  
ATOM    857  HA  HIS A 224      29.300  -4.177  19.228  1.00  0.00           H  
ATOM    858  HB2 HIS A 224      31.047  -2.739  17.175  1.00  0.00           H  
ATOM    859  HB3 HIS A 224      31.124  -2.525  18.896  1.00  0.00           H  
ATOM    860  HD1 HIS A 224      32.289  -4.792  16.207  1.00  0.00           H  
ATOM    861  HD2 HIS A 224      32.243  -4.750  20.424  1.00  0.00           H  
ATOM    862  HE1 HIS A 224      33.919  -6.550  17.045  1.00  0.00           H  
ATOM    863  N   GLU A 225      27.163  -2.752  17.905  1.00 21.56           N  
ATOM    864  CA  GLU A 225      26.125  -1.715  17.900  1.00 21.77           C  
ATOM    865  C   GLU A 225      25.969  -1.009  19.257  1.00 45.96           C  
ATOM    866  O   GLU A 225      26.081   0.211  19.290  1.00 43.86           O  
ATOM    867  CB  GLU A 225      24.783  -2.262  17.364  1.00 27.71           C  
ATOM    868  CG  GLU A 225      23.638  -1.216  17.372  1.00 49.19           C  
ATOM    869  CD  GLU A 225      22.300  -1.720  16.832  1.00 64.40           C  
ATOM    870  OE1 GLU A 225      22.257  -2.857  16.313  1.00 59.20           O  
ATOM    871  OE2 GLU A 225      21.329  -0.941  16.956  1.00 65.94           O1-
ATOM    872  H   GLU A 225      26.881  -3.672  17.598  1.00  0.00           H  
ATOM    873  HA  GLU A 225      26.460  -0.956  17.189  1.00  0.00           H  
ATOM    874  HB2 GLU A 225      24.936  -2.618  16.343  1.00  0.00           H  
ATOM    875  HB3 GLU A 225      24.486  -3.136  17.946  1.00  0.00           H  
ATOM    876  HG2 GLU A 225      23.444  -0.858  18.383  1.00  0.00           H  
ATOM    877  HG3 GLU A 225      23.933  -0.345  16.785  1.00  0.00           H  
ATOM    878  N   THR A 226      25.763  -1.777  20.341  1.00 41.53           N  
ATOM    879  CA  THR A 226      25.592  -1.261  21.705  1.00 39.28           C  
ATOM    880  C   THR A 226      26.799  -0.445  22.213  1.00 46.53           C  
ATOM    881  O   THR A 226      26.592   0.610  22.814  1.00 48.59           O  
ATOM    882  CB  THR A 226      25.321  -2.412  22.712  1.00 35.01           C  
ATOM    883  CG2 THR A 226      25.156  -1.997  24.188  1.00 27.24           C  
ATOM    884  OG1 THR A 226      24.146  -3.092  22.318  1.00 45.85           O  
ATOM    885  H   THR A 226      25.671  -2.777  20.234  1.00  0.00           H  
ATOM    886  HA  THR A 226      24.724  -0.598  21.694  1.00  0.00           H  
ATOM    887  HB  THR A 226      26.135  -3.136  22.652  1.00  0.00           H  
ATOM    888  HG1 THR A 226      23.913  -3.726  23.001  1.00  0.00           H  
ATOM    889 HG21 THR A 226      24.857  -2.847  24.803  1.00  0.00           H  
ATOM    890 HG22 THR A 226      26.084  -1.613  24.611  1.00  0.00           H  
ATOM    891 HG23 THR A 226      24.394  -1.225  24.297  1.00  0.00           H  
ATOM    892  N   ALA A 227      28.023  -0.923  21.924  1.00 41.06           N  
ATOM    893  CA  ALA A 227      29.275  -0.240  22.244  1.00 32.78           C  
ATOM    894  C   ALA A 227      29.434   1.091  21.496  1.00 33.87           C  
ATOM    895  O   ALA A 227      29.680   2.110  22.139  1.00 35.52           O  
ATOM    896  CB  ALA A 227      30.456  -1.173  21.949  1.00 22.81           C  
ATOM    897  H   ALA A 227      28.107  -1.784  21.404  1.00  0.00           H  
ATOM    898  HA  ALA A 227      29.278  -0.023  23.314  1.00  0.00           H  
ATOM    899  HB1 ALA A 227      31.400  -0.642  22.062  1.00  0.00           H  
ATOM    900  HB2 ALA A 227      30.468  -2.023  22.632  1.00  0.00           H  
ATOM    901  HB3 ALA A 227      30.420  -1.562  20.932  1.00  0.00           H  
ATOM    902  N   PHE A 228      29.255   1.056  20.163  1.00 20.58           N  
ATOM    903  CA  PHE A 228      29.325   2.210  19.263  1.00 33.38           C  
ATOM    904  C   PHE A 228      28.298   3.301  19.588  1.00 34.83           C  
ATOM    905  O   PHE A 228      28.650   4.477  19.612  1.00 44.83           O  
ATOM    906  CB  PHE A 228      29.214   1.743  17.791  1.00 27.35           C  
ATOM    907  CG  PHE A 228      30.500   1.259  17.133  1.00 27.00           C  
ATOM    908  CD1 PHE A 228      31.567   0.712  17.882  1.00 18.64           C  
ATOM    909  CD2 PHE A 228      30.592   1.252  15.725  1.00 31.56           C  
ATOM    910  CE1 PHE A 228      32.728   0.298  17.246  1.00 21.92           C  
ATOM    911  CE2 PHE A 228      31.756   0.817  15.106  1.00 26.56           C  
ATOM    912  CZ  PHE A 228      32.827   0.365  15.864  1.00 29.94           C  
ATOM    913  H   PHE A 228      29.054   0.169  19.718  1.00  0.00           H  
ATOM    914  HA  PHE A 228      30.298   2.685  19.393  1.00  0.00           H  
ATOM    915  HB2 PHE A 228      28.460   0.962  17.698  1.00  0.00           H  
ATOM    916  HB3 PHE A 228      28.848   2.566  17.177  1.00  0.00           H  
ATOM    917  HD1 PHE A 228      31.514   0.628  18.955  1.00  0.00           H  
ATOM    918  HD2 PHE A 228      29.772   1.616  15.125  1.00  0.00           H  
ATOM    919  HE1 PHE A 228      33.555  -0.081  17.829  1.00  0.00           H  
ATOM    920  HE2 PHE A 228      31.840   0.848  14.031  1.00  0.00           H  
ATOM    921  HZ  PHE A 228      33.740   0.057  15.377  1.00  0.00           H  
ATOM    922  N   GLN A 229      27.060   2.877  19.865  1.00 39.87           N  
ATOM    923  CA  GLN A 229      25.919   3.728  20.181  1.00 42.49           C  
ATOM    924  C   GLN A 229      26.065   4.405  21.560  1.00 35.27           C  
ATOM    925  O   GLN A 229      25.684   5.568  21.692  1.00 43.50           O  
ATOM    926  CB  GLN A 229      24.670   2.835  20.025  1.00 39.67           C  
ATOM    927  CG  GLN A 229      23.325   3.549  19.859  1.00 42.21           C  
ATOM    928  CD  GLN A 229      22.319   2.673  19.107  1.00 61.77           C  
ATOM    929  NE2 GLN A 229      21.905   1.554  19.704  1.00 60.28           N  
ATOM    930  OE1 GLN A 229      21.944   2.992  17.981  1.00 66.05           O  
ATOM    931  H   GLN A 229      26.862   1.885  19.818  1.00  0.00           H  
ATOM    932  HA  GLN A 229      25.874   4.517  19.429  1.00  0.00           H  
ATOM    933  HB2 GLN A 229      24.813   2.275  19.100  1.00  0.00           H  
ATOM    934  HB3 GLN A 229      24.617   2.095  20.825  1.00  0.00           H  
ATOM    935  HG2 GLN A 229      22.922   3.873  20.819  1.00  0.00           H  
ATOM    936  HG3 GLN A 229      23.479   4.432  19.241  1.00  0.00           H  
ATOM    937 HE21 GLN A 229      21.274   0.930  19.217  1.00  0.00           H  
ATOM    938 HE22 GLN A 229      22.241   1.303  20.621  1.00  0.00           H  
ATOM    939  N   GLY A 230      26.680   3.703  22.530  1.00 34.08           N  
ATOM    940  CA  GLY A 230      26.978   4.218  23.868  1.00 24.99           C  
ATOM    941  C   GLY A 230      28.170   5.190  23.858  1.00 29.13           C  
ATOM    942  O   GLY A 230      28.137   6.186  24.580  1.00 25.32           O  
ATOM    943  H   GLY A 230      26.972   2.753  22.338  1.00  0.00           H  
ATOM    944  HA2 GLY A 230      26.097   4.709  24.286  1.00  0.00           H  
ATOM    945  HA3 GLY A 230      27.216   3.377  24.519  1.00  0.00           H  
ATOM    946  N   MET A 231      29.200   4.924  23.034  1.00 27.17           N  
ATOM    947  CA  MET A 231      30.368   5.791  22.854  1.00 35.01           C  
ATOM    948  C   MET A 231      30.015   7.103  22.133  1.00 39.00           C  
ATOM    949  O   MET A 231      30.481   8.155  22.560  1.00 22.75           O  
ATOM    950  CB  MET A 231      31.481   5.003  22.136  1.00 21.50           C  
ATOM    951  CG  MET A 231      32.751   5.793  21.763  1.00 30.52           C  
ATOM    952  SD  MET A 231      33.683   6.526  23.136  1.00 57.18           S  
ATOM    953  CE  MET A 231      34.480   5.040  23.795  1.00 45.21           C  
ATOM    954  H   MET A 231      29.186   4.077  22.481  1.00  0.00           H  
ATOM    955  HA  MET A 231      30.739   6.057  23.845  1.00  0.00           H  
ATOM    956  HB2 MET A 231      31.760   4.153  22.758  1.00  0.00           H  
ATOM    957  HB3 MET A 231      31.070   4.580  21.218  1.00  0.00           H  
ATOM    958  HG2 MET A 231      32.492   6.597  21.082  1.00  0.00           H  
ATOM    959  HG3 MET A 231      33.428   5.148  21.202  1.00  0.00           H  
ATOM    960  HE1 MET A 231      35.138   5.302  24.623  1.00  0.00           H  
ATOM    961  HE2 MET A 231      33.732   4.335  24.159  1.00  0.00           H  
ATOM    962  HE3 MET A 231      35.074   4.551  23.023  1.00  0.00           H  
ATOM    963  N   LEU A 232      29.167   7.019  21.093  1.00 32.72           N  
ATOM    964  CA  LEU A 232      28.630   8.156  20.341  1.00 38.47           C  
ATOM    965  C   LEU A 232      27.870   9.158  21.233  1.00 36.87           C  
ATOM    966  O   LEU A 232      28.073  10.363  21.088  1.00 30.92           O  
ATOM    967  CB  LEU A 232      27.727   7.606  19.214  1.00 27.41           C  
ATOM    968  CG  LEU A 232      27.187   8.649  18.209  1.00 28.55           C  
ATOM    969  CD1 LEU A 232      28.307   9.186  17.297  1.00 25.83           C  
ATOM    970  CD2 LEU A 232      25.991   8.093  17.410  1.00 31.03           C  
ATOM    971  H   LEU A 232      28.844   6.107  20.797  1.00  0.00           H  
ATOM    972  HA  LEU A 232      29.479   8.678  19.896  1.00  0.00           H  
ATOM    973  HB2 LEU A 232      28.274   6.850  18.653  1.00  0.00           H  
ATOM    974  HB3 LEU A 232      26.892   7.081  19.680  1.00  0.00           H  
ATOM    975  HG  LEU A 232      26.788   9.495  18.769  1.00  0.00           H  
ATOM    976 HD11 LEU A 232      28.444  10.258  17.440  1.00  0.00           H  
ATOM    977 HD12 LEU A 232      29.264   8.705  17.499  1.00  0.00           H  
ATOM    978 HD13 LEU A 232      28.091   9.022  16.243  1.00  0.00           H  
ATOM    979 HD21 LEU A 232      25.225   8.858  17.282  1.00  0.00           H  
ATOM    980 HD22 LEU A 232      26.280   7.745  16.418  1.00  0.00           H  
ATOM    981 HD23 LEU A 232      25.512   7.252  17.912  1.00  0.00           H  
ATOM    982  N   ARG A 233      27.039   8.631  22.151  1.00 36.02           N  
ATOM    983  CA  ARG A 233      26.286   9.401  23.145  1.00 35.96           C  
ATOM    984  C   ARG A 233      27.180  10.046  24.210  1.00 38.50           C  
ATOM    985  O   ARG A 233      26.915  11.194  24.565  1.00 40.11           O  
ATOM    986  CB  ARG A 233      25.223   8.496  23.797  1.00 33.14           C  
ATOM    987  CG  ARG A 233      23.986   8.339  22.906  1.00 34.13           C  
ATOM    988  CD  ARG A 233      23.114   7.137  23.303  1.00 50.74           C  
ATOM    989  NE  ARG A 233      21.964   6.937  22.406  1.00 61.76           N  
ATOM    990  CZ  ARG A 233      21.996   6.694  21.082  1.00 68.68           C  
ATOM    991  NH1 ARG A 233      23.143   6.659  20.392  1.00 69.91           N  
ATOM    992  NH2 ARG A 233      20.848   6.476  20.431  1.00 65.94           N1+
ATOM    993  H   ARG A 233      26.939   7.626  22.201  1.00  0.00           H  
ATOM    994  HA  ARG A 233      25.777  10.209  22.614  1.00  0.00           H  
ATOM    995  HB2 ARG A 233      25.668   7.522  24.010  1.00  0.00           H  
ATOM    996  HB3 ARG A 233      24.898   8.895  24.759  1.00  0.00           H  
ATOM    997  HG2 ARG A 233      23.404   9.260  22.945  1.00  0.00           H  
ATOM    998  HG3 ARG A 233      24.312   8.243  21.874  1.00  0.00           H  
ATOM    999  HD2 ARG A 233      23.705   6.222  23.354  1.00  0.00           H  
ATOM   1000  HD3 ARG A 233      22.715   7.300  24.304  1.00  0.00           H  
ATOM   1001  HE  ARG A 233      21.062   6.959  22.859  1.00  0.00           H  
ATOM   1002 HH11 ARG A 233      23.141   6.500  19.395  1.00  0.00           H  
ATOM   1003 HH12 ARG A 233      24.025   6.758  20.877  1.00  0.00           H  
ATOM   1004 HH21 ARG A 233      20.850   6.285  19.438  1.00  0.00           H  
ATOM   1005 HH22 ARG A 233      19.967   6.496  20.924  1.00  0.00           H  
ATOM   1006  N   LYS A 234      28.218   9.328  24.680  1.00 41.70           N  
ATOM   1007  CA  LYS A 234      29.198   9.852  25.637  1.00 36.60           C  
ATOM   1008  C   LYS A 234      29.994  11.039  25.064  1.00 39.85           C  
ATOM   1009  O   LYS A 234      30.190  12.021  25.779  1.00 45.30           O  
ATOM   1010  CB  LYS A 234      30.139   8.722  26.118  1.00 30.66           C  
ATOM   1011  CG  LYS A 234      31.158   9.167  27.195  1.00 37.71           C  
ATOM   1012  CD  LYS A 234      32.295   8.169  27.446  1.00 44.85           C  
ATOM   1013  CE  LYS A 234      31.842   6.850  28.081  1.00 43.74           C  
ATOM   1014  NZ  LYS A 234      32.999   5.990  28.381  1.00 43.17           N1+
ATOM   1015  H   LYS A 234      28.370   8.385  24.349  1.00  0.00           H  
ATOM   1016  HA  LYS A 234      28.643  10.214  26.504  1.00  0.00           H  
ATOM   1017  HB2 LYS A 234      29.544   7.897  26.511  1.00  0.00           H  
ATOM   1018  HB3 LYS A 234      30.679   8.321  25.259  1.00  0.00           H  
ATOM   1019  HG2 LYS A 234      31.634  10.108  26.920  1.00  0.00           H  
ATOM   1020  HG3 LYS A 234      30.632   9.367  28.128  1.00  0.00           H  
ATOM   1021  HD2 LYS A 234      32.803   7.962  26.502  1.00  0.00           H  
ATOM   1022  HD3 LYS A 234      33.040   8.643  28.087  1.00  0.00           H  
ATOM   1023  HE2 LYS A 234      31.299   7.040  29.008  1.00  0.00           H  
ATOM   1024  HE3 LYS A 234      31.168   6.312  27.413  1.00  0.00           H  
ATOM   1025  HZ1 LYS A 234      33.499   5.786  27.527  1.00  0.00           H  
ATOM   1026  HZ2 LYS A 234      33.616   6.465  29.025  1.00  0.00           H  
ATOM   1027  HZ3 LYS A 234      32.680   5.127  28.797  1.00  0.00           H  
ATOM   1028  N   LEU A 235      30.426  10.923  23.794  1.00 41.43           N  
ATOM   1029  CA  LEU A 235      31.199  11.945  23.088  1.00 39.74           C  
ATOM   1030  C   LEU A 235      30.431  13.263  22.884  1.00 39.26           C  
ATOM   1031  O   LEU A 235      31.063  14.314  22.977  1.00 44.96           O  
ATOM   1032  CB  LEU A 235      31.710  11.385  21.741  1.00 38.20           C  
ATOM   1033  CG  LEU A 235      32.859  10.356  21.863  1.00 41.68           C  
ATOM   1034  CD1 LEU A 235      33.138   9.680  20.507  1.00 45.04           C  
ATOM   1035  CD2 LEU A 235      34.143  10.950  22.479  1.00 48.12           C  
ATOM   1036  H   LEU A 235      30.232  10.074  23.278  1.00  0.00           H  
ATOM   1037  HA  LEU A 235      32.058  12.186  23.716  1.00  0.00           H  
ATOM   1038  HB2 LEU A 235      30.869  10.943  21.204  1.00  0.00           H  
ATOM   1039  HB3 LEU A 235      32.063  12.203  21.111  1.00  0.00           H  
ATOM   1040  HG  LEU A 235      32.529   9.571  22.540  1.00  0.00           H  
ATOM   1041 HD11 LEU A 235      33.355   8.624  20.648  1.00  0.00           H  
ATOM   1042 HD12 LEU A 235      32.288   9.753  19.829  1.00  0.00           H  
ATOM   1043 HD13 LEU A 235      33.992  10.116  19.991  1.00  0.00           H  
ATOM   1044 HD21 LEU A 235      35.038  10.687  21.914  1.00  0.00           H  
ATOM   1045 HD22 LEU A 235      34.107  12.039  22.531  1.00  0.00           H  
ATOM   1046 HD23 LEU A 235      34.289  10.580  23.494  1.00  0.00           H  
ATOM   1047  N   ASP A 236      29.104  13.183  22.649  1.00 34.77           N  
ATOM   1048  CA  ASP A 236      28.161  14.306  22.527  1.00 42.88           C  
ATOM   1049  C   ASP A 236      28.631  15.330  21.468  1.00 43.50           C  
ATOM   1050  O   ASP A 236      29.079  16.423  21.818  1.00 37.66           O  
ATOM   1051  CB  ASP A 236      27.857  14.956  23.907  1.00 44.47           C  
ATOM   1052  CG  ASP A 236      26.761  16.032  23.875  1.00 44.09           C  
ATOM   1053  OD1 ASP A 236      25.789  15.846  23.110  1.00 39.84           O  
ATOM   1054  OD2 ASP A 236      26.887  17.004  24.653  1.00 40.56           O1-
ATOM   1055  H   ASP A 236      28.684  12.266  22.598  1.00  0.00           H  
ATOM   1056  HA  ASP A 236      27.237  13.864  22.153  1.00  0.00           H  
ATOM   1057  HB2 ASP A 236      27.562  14.190  24.625  1.00  0.00           H  
ATOM   1058  HB3 ASP A 236      28.770  15.410  24.294  1.00  0.00           H  
ATOM   1059  N   ILE A 237      28.585  14.917  20.194  1.00 29.95           N  
ATOM   1060  CA  ILE A 237      29.150  15.670  19.076  1.00 35.05           C  
ATOM   1061  C   ILE A 237      28.015  16.471  18.404  1.00 39.97           C  
ATOM   1062  O   ILE A 237      27.116  15.863  17.829  1.00 44.58           O  
ATOM   1063  CB  ILE A 237      29.804  14.708  18.035  1.00 31.32           C  
ATOM   1064  CG1 ILE A 237      30.862  13.778  18.685  1.00 30.06           C  
ATOM   1065  CG2 ILE A 237      30.429  15.454  16.834  1.00 39.07           C  
ATOM   1066  CD1 ILE A 237      31.181  12.531  17.851  1.00 25.18           C  
ATOM   1067  H   ILE A 237      28.209  14.006  19.977  1.00  0.00           H  
ATOM   1068  HA  ILE A 237      29.922  16.356  19.428  1.00  0.00           H  
ATOM   1069  HB  ILE A 237      29.018  14.064  17.640  1.00  0.00           H  
ATOM   1070 HG12 ILE A 237      31.777  14.337  18.884  1.00  0.00           H  
ATOM   1071 HG13 ILE A 237      30.527  13.420  19.658  1.00  0.00           H  
ATOM   1072 HG21 ILE A 237      30.811  14.760  16.086  1.00  0.00           H  
ATOM   1073 HG22 ILE A 237      29.714  16.099  16.325  1.00  0.00           H  
ATOM   1074 HG23 ILE A 237      31.261  16.082  17.152  1.00  0.00           H  
ATOM   1075 HD11 ILE A 237      31.818  11.843  18.407  1.00  0.00           H  
ATOM   1076 HD12 ILE A 237      30.274  11.992  17.577  1.00  0.00           H  
ATOM   1077 HD13 ILE A 237      31.703  12.795  16.934  1.00  0.00           H  
ATOM   1078  N   LYS A 238      28.060  17.809  18.502  1.00 40.21           N  
ATOM   1079  CA  LYS A 238      27.068  18.719  17.915  1.00 42.24           C  
ATOM   1080  C   LYS A 238      27.623  19.533  16.737  1.00 48.01           C  
ATOM   1081  O   LYS A 238      26.819  20.057  15.969  1.00 38.84           O  
ATOM   1082  CB  LYS A 238      26.550  19.723  18.970  1.00 47.28           C  
ATOM   1083  CG  LYS A 238      25.697  19.115  20.096  1.00 50.15           C  
ATOM   1084  CD  LYS A 238      26.472  18.839  21.389  1.00 55.57           C  
ATOM   1085  CE  LYS A 238      26.906  20.103  22.146  1.00 67.32           C  
ATOM   1086  NZ  LYS A 238      27.661  19.743  23.356  1.00 71.18           N1+
ATOM   1087  H   LYS A 238      28.816  18.244  19.025  1.00  0.00           H  
ATOM   1088  HA  LYS A 238      26.210  18.159  17.545  1.00  0.00           H  
ATOM   1089  HB2 LYS A 238      27.377  20.312  19.366  1.00  0.00           H  
ATOM   1090  HB3 LYS A 238      25.906  20.443  18.462  1.00  0.00           H  
ATOM   1091  HG2 LYS A 238      24.863  19.782  20.319  1.00  0.00           H  
ATOM   1092  HG3 LYS A 238      25.242  18.187  19.749  1.00  0.00           H  
ATOM   1093  HD2 LYS A 238      27.348  18.234  21.161  1.00  0.00           H  
ATOM   1094  HD3 LYS A 238      25.845  18.232  22.041  1.00  0.00           H  
ATOM   1095  HE2 LYS A 238      27.538  20.744  21.532  1.00  0.00           H  
ATOM   1096  HE3 LYS A 238      26.032  20.688  22.436  1.00  0.00           H  
ATOM   1097  HZ1 LYS A 238      28.509  19.265  23.084  1.00  0.00           H  
ATOM   1098  HZ2 LYS A 238      27.895  20.572  23.882  1.00  0.00           H  
ATOM   1099  HZ3 LYS A 238      27.110  19.114  23.929  1.00  0.00           H  
ATOM   1100  N   ASN A 239      28.952  19.700  16.655  1.00 47.36           N  
ATOM   1101  CA  ASN A 239      29.602  20.691  15.789  1.00 51.02           C  
ATOM   1102  C   ASN A 239      31.073  20.324  15.541  1.00 52.01           C  
ATOM   1103  O   ASN A 239      31.578  19.369  16.135  1.00 36.82           O  
ATOM   1104  CB  ASN A 239      29.411  22.119  16.383  1.00 48.75           C  
ATOM   1105  CG  ASN A 239      29.814  22.271  17.860  1.00 60.42           C  
ATOM   1106  ND2 ASN A 239      28.946  22.871  18.677  1.00 66.32           N  
ATOM   1107  OD1 ASN A 239      30.901  21.862  18.256  1.00 60.02           O  
ATOM   1108  H   ASN A 239      29.558  19.233  17.316  1.00  0.00           H  
ATOM   1109  HA  ASN A 239      29.090  20.647  14.826  1.00  0.00           H  
ATOM   1110  HB2 ASN A 239      28.361  22.398  16.287  1.00  0.00           H  
ATOM   1111  HB3 ASN A 239      29.959  22.857  15.796  1.00  0.00           H  
ATOM   1112 HD21 ASN A 239      29.181  22.991  19.651  1.00  0.00           H  
ATOM   1113 HD22 ASN A 239      28.058  23.206  18.332  1.00  0.00           H  
ATOM   1114  N   GLU A 240      31.740  21.103  14.668  1.00 49.63           N  
ATOM   1115  CA  GLU A 240      33.149  20.904  14.316  1.00 53.74           C  
ATOM   1116  C   GLU A 240      34.109  21.140  15.495  1.00 52.58           C  
ATOM   1117  O   GLU A 240      35.140  20.477  15.538  1.00 60.15           O  
ATOM   1118  CB  GLU A 240      33.554  21.787  13.116  1.00 63.40           C  
ATOM   1119  CG  GLU A 240      34.919  21.385  12.495  1.00 69.76           C  
ATOM   1120  CD  GLU A 240      35.493  22.385  11.493  1.00 80.20           C  
ATOM   1121  OE1 GLU A 240      34.849  23.432  11.264  1.00 83.15           O  
ATOM   1122  OE2 GLU A 240      36.617  22.109  11.024  1.00 80.75           O1-
ATOM   1123  H   GLU A 240      31.263  21.860  14.200  1.00  0.00           H  
ATOM   1124  HA  GLU A 240      33.244  19.862  14.005  1.00  0.00           H  
ATOM   1125  HB2 GLU A 240      32.787  21.738  12.343  1.00  0.00           H  
ATOM   1126  HB3 GLU A 240      33.581  22.829  13.439  1.00  0.00           H  
ATOM   1127  HG2 GLU A 240      35.689  21.257  13.251  1.00  0.00           H  
ATOM   1128  HG3 GLU A 240      34.820  20.418  12.000  1.00  0.00           H  
ATOM   1129  N   ASP A 241      33.774  22.045  16.435  1.00 54.68           N  
ATOM   1130  CA  ASP A 241      34.574  22.317  17.640  1.00 52.82           C  
ATOM   1131  C   ASP A 241      34.778  21.047  18.496  1.00 50.90           C  
ATOM   1132  O   ASP A 241      35.894  20.802  18.957  1.00 50.54           O  
ATOM   1133  CB  ASP A 241      33.973  23.476  18.470  1.00 70.34           C  
ATOM   1134  CG  ASP A 241      34.833  23.922  19.659  1.00 82.99           C  
ATOM   1135  OD1 ASP A 241      36.068  24.008  19.479  1.00 81.85           O  
ATOM   1136  OD2 ASP A 241      34.228  24.247  20.703  1.00 87.38           O1-
ATOM   1137  H   ASP A 241      32.897  22.541  16.362  1.00  0.00           H  
ATOM   1138  HA  ASP A 241      35.560  22.627  17.288  1.00  0.00           H  
ATOM   1139  HB2 ASP A 241      33.784  24.344  17.839  1.00  0.00           H  
ATOM   1140  HB3 ASP A 241      33.008  23.162  18.864  1.00  0.00           H  
ATOM   1141  N   ASP A 242      33.720  20.225  18.599  1.00 46.91           N  
ATOM   1142  CA  ASP A 242      33.760  18.881  19.177  1.00 50.92           C  
ATOM   1143  C   ASP A 242      34.682  17.934  18.388  1.00 52.87           C  
ATOM   1144  O   ASP A 242      35.492  17.262  19.018  1.00 53.10           O  
ATOM   1145  CB  ASP A 242      32.359  18.255  19.390  1.00 50.17           C  
ATOM   1146  CG  ASP A 242      31.357  19.156  20.126  1.00 53.17           C  
ATOM   1147  OD1 ASP A 242      31.800  19.986  20.949  1.00 65.45           O  
ATOM   1148  OD2 ASP A 242      30.145  18.954  19.906  1.00 33.86           O1-
ATOM   1149  H   ASP A 242      32.831  20.514  18.213  1.00  0.00           H  
ATOM   1150  HA  ASP A 242      34.205  18.991  20.169  1.00  0.00           H  
ATOM   1151  HB2 ASP A 242      32.445  17.319  19.944  1.00  0.00           H  
ATOM   1152  HB3 ASP A 242      31.935  18.016  18.415  1.00  0.00           H  
ATOM   1153  N   VAL A 243      34.597  17.935  17.043  1.00 50.37           N  
ATOM   1154  CA  VAL A 243      35.431  17.122  16.142  1.00 49.59           C  
ATOM   1155  C   VAL A 243      36.944  17.439  16.200  1.00 51.85           C  
ATOM   1156  O   VAL A 243      37.745  16.514  16.060  1.00 46.25           O  
ATOM   1157  CB  VAL A 243      34.917  17.175  14.670  1.00 41.03           C  
ATOM   1158  CG1 VAL A 243      35.841  16.550  13.599  1.00 45.20           C  
ATOM   1159  CG2 VAL A 243      33.523  16.529  14.577  1.00 36.37           C  
ATOM   1160  H   VAL A 243      33.919  18.538  16.597  1.00  0.00           H  
ATOM   1161  HA  VAL A 243      35.331  16.093  16.485  1.00  0.00           H  
ATOM   1162  HB  VAL A 243      34.801  18.218  14.384  1.00  0.00           H  
ATOM   1163 HG11 VAL A 243      35.356  16.534  12.622  1.00  0.00           H  
ATOM   1164 HG12 VAL A 243      36.767  17.112  13.474  1.00  0.00           H  
ATOM   1165 HG13 VAL A 243      36.100  15.521  13.850  1.00  0.00           H  
ATOM   1166 HG21 VAL A 243      33.168  16.489  13.551  1.00  0.00           H  
ATOM   1167 HG22 VAL A 243      33.537  15.503  14.946  1.00  0.00           H  
ATOM   1168 HG23 VAL A 243      32.783  17.080  15.157  1.00  0.00           H  
ATOM   1169  N   LYS A 244      37.317  18.705  16.466  1.00 48.21           N  
ATOM   1170  CA  LYS A 244      38.704  19.120  16.707  1.00 46.77           C  
ATOM   1171  C   LYS A 244      39.295  18.493  17.989  1.00 41.80           C  
ATOM   1172  O   LYS A 244      40.478  18.152  17.997  1.00 42.07           O  
ATOM   1173  CB  LYS A 244      38.802  20.661  16.767  1.00 42.30           C  
ATOM   1174  CG  LYS A 244      38.451  21.377  15.450  1.00 44.06           C  
ATOM   1175  CD  LYS A 244      38.595  22.905  15.554  1.00 56.10           C  
ATOM   1176  CE  LYS A 244      37.974  23.669  14.372  1.00 60.75           C  
ATOM   1177  NZ  LYS A 244      36.511  23.780  14.502  1.00 53.71           N1+
ATOM   1178  H   LYS A 244      36.608  19.421  16.553  1.00  0.00           H  
ATOM   1179  HA  LYS A 244      39.305  18.774  15.864  1.00  0.00           H  
ATOM   1180  HB2 LYS A 244      39.820  20.943  17.041  1.00  0.00           H  
ATOM   1181  HB3 LYS A 244      38.162  21.039  17.566  1.00  0.00           H  
ATOM   1182  HG2 LYS A 244      39.099  21.009  14.653  1.00  0.00           H  
ATOM   1183  HG3 LYS A 244      37.442  21.126  15.143  1.00  0.00           H  
ATOM   1184  HD2 LYS A 244      38.165  23.259  16.492  1.00  0.00           H  
ATOM   1185  HD3 LYS A 244      39.657  23.151  15.606  1.00  0.00           H  
ATOM   1186  HE2 LYS A 244      38.227  23.193  13.424  1.00  0.00           H  
ATOM   1187  HE3 LYS A 244      38.377  24.682  14.339  1.00  0.00           H  
ATOM   1188  HZ1 LYS A 244      36.277  24.276  15.350  1.00  0.00           H  
ATOM   1189  HZ2 LYS A 244      36.139  24.275  13.703  1.00  0.00           H  
ATOM   1190  HZ3 LYS A 244      36.109  22.853  14.532  1.00  0.00           H  
ATOM   1191  N   SER A 245      38.452  18.324  19.024  1.00 42.53           N  
ATOM   1192  CA  SER A 245      38.813  17.711  20.304  1.00 42.77           C  
ATOM   1193  C   SER A 245      38.713  16.168  20.310  1.00 37.94           C  
ATOM   1194  O   SER A 245      39.335  15.555  21.178  1.00 35.67           O  
ATOM   1195  CB  SER A 245      38.000  18.383  21.435  1.00 38.11           C  
ATOM   1196  OG  SER A 245      36.691  17.869  21.577  1.00 42.61           O  
ATOM   1197  H   SER A 245      37.492  18.625  18.933  1.00  0.00           H  
ATOM   1198  HA  SER A 245      39.860  17.953  20.497  1.00  0.00           H  
ATOM   1199  HB2 SER A 245      37.949  19.463  21.289  1.00  0.00           H  
ATOM   1200  HB3 SER A 245      38.511  18.227  22.386  1.00  0.00           H  
ATOM   1201  HG  SER A 245      36.207  18.009  20.757  1.00  0.00           H  
ATOM   1202  N   LEU A 246      37.983  15.563  19.348  1.00 41.84           N  
ATOM   1203  CA  LEU A 246      37.877  14.104  19.181  1.00 40.46           C  
ATOM   1204  C   LEU A 246      39.218  13.442  18.837  1.00 42.94           C  
ATOM   1205  O   LEU A 246      39.431  12.311  19.265  1.00 46.96           O  
ATOM   1206  CB  LEU A 246      36.859  13.728  18.078  1.00 37.15           C  
ATOM   1207  CG  LEU A 246      35.371  13.853  18.455  1.00 41.59           C  
ATOM   1208  CD1 LEU A 246      34.484  13.575  17.224  1.00 43.23           C  
ATOM   1209  CD2 LEU A 246      34.977  12.973  19.656  1.00 47.21           C  
ATOM   1210  H   LEU A 246      37.475  16.128  18.681  1.00  0.00           H  
ATOM   1211  HA  LEU A 246      37.552  13.686  20.134  1.00  0.00           H  
ATOM   1212  HB2 LEU A 246      37.067  14.318  17.187  1.00  0.00           H  
ATOM   1213  HB3 LEU A 246      37.018  12.691  17.773  1.00  0.00           H  
ATOM   1214  HG  LEU A 246      35.185  14.881  18.745  1.00  0.00           H  
ATOM   1215 HD11 LEU A 246      33.677  14.305  17.156  1.00  0.00           H  
ATOM   1216 HD12 LEU A 246      35.044  13.629  16.290  1.00  0.00           H  
ATOM   1217 HD13 LEU A 246      34.038  12.582  17.259  1.00  0.00           H  
ATOM   1218 HD21 LEU A 246      34.006  12.497  19.517  1.00  0.00           H  
ATOM   1219 HD22 LEU A 246      35.703  12.180  19.838  1.00  0.00           H  
ATOM   1220 HD23 LEU A 246      34.908  13.571  20.565  1.00  0.00           H  
ATOM   1221  N   SER A 247      40.088  14.156  18.100  1.00 59.88           N  
ATOM   1222  CA  SER A 247      41.434  13.726  17.709  1.00 27.73           C  
ATOM   1223  C   SER A 247      42.333  13.313  18.891  1.00 27.75           C  
ATOM   1224  O   SER A 247      43.129  12.389  18.739  1.00 41.66           O  
ATOM   1225  CB  SER A 247      42.083  14.833  16.846  1.00 47.56           C  
ATOM   1226  OG  SER A 247      42.513  15.953  17.598  1.00 43.97           O  
ATOM   1227  H   SER A 247      39.815  15.077  17.788  1.00  0.00           H  
ATOM   1228  HA  SER A 247      41.306  12.848  17.074  1.00  0.00           H  
ATOM   1229  HB2 SER A 247      41.384  15.196  16.095  1.00  0.00           H  
ATOM   1230  HB3 SER A 247      42.944  14.430  16.310  1.00  0.00           H  
ATOM   1231  HG  SER A 247      41.763  16.543  17.725  1.00  0.00           H  
ATOM   1232  N   ARG A 248      42.163  13.992  20.039  1.00 29.92           N  
ATOM   1233  CA  ARG A 248      42.935  13.785  21.263  1.00 37.72           C  
ATOM   1234  C   ARG A 248      42.365  12.676  22.165  1.00 38.73           C  
ATOM   1235  O   ARG A 248      43.128  12.112  22.950  1.00 34.68           O  
ATOM   1236  CB  ARG A 248      43.089  15.126  21.998  1.00 32.64           C  
ATOM   1237  CG  ARG A 248      44.038  16.075  21.243  1.00 37.21           C  
ATOM   1238  CD  ARG A 248      44.083  17.489  21.833  1.00 37.32           C  
ATOM   1239  NE  ARG A 248      45.195  18.282  21.283  1.00 39.90           N  
ATOM   1240  CZ  ARG A 248      45.357  18.691  20.011  1.00 52.39           C  
ATOM   1241  NH1 ARG A 248      44.455  18.424  19.055  1.00 46.95           N  
ATOM   1242  NH2 ARG A 248      46.451  19.394  19.692  1.00 51.76           N1+
ATOM   1243  H   ARG A 248      41.463  14.719  20.077  1.00  0.00           H  
ATOM   1244  HA  ARG A 248      43.939  13.495  20.969  1.00  0.00           H  
ATOM   1245  HB2 ARG A 248      42.112  15.591  22.142  1.00  0.00           H  
ATOM   1246  HB3 ARG A 248      43.500  14.959  22.994  1.00  0.00           H  
ATOM   1247  HG2 ARG A 248      45.039  15.657  21.126  1.00  0.00           H  
ATOM   1248  HG3 ARG A 248      43.634  16.167  20.236  1.00  0.00           H  
ATOM   1249  HD2 ARG A 248      43.182  18.026  21.533  1.00  0.00           H  
ATOM   1250  HD3 ARG A 248      44.082  17.472  22.923  1.00  0.00           H  
ATOM   1251  HE  ARG A 248      45.918  18.515  21.948  1.00  0.00           H  
ATOM   1252 HH11 ARG A 248      44.598  18.736  18.106  1.00  0.00           H  
ATOM   1253 HH12 ARG A 248      43.628  17.887  19.274  1.00  0.00           H  
ATOM   1254 HH21 ARG A 248      46.596  19.713  18.745  1.00  0.00           H  
ATOM   1255 HH22 ARG A 248      47.143  19.612  20.395  1.00  0.00           H  
ATOM   1256  N   VAL A 249      41.076  12.333  22.011  1.00 36.62           N  
ATOM   1257  CA  VAL A 249      40.480  11.140  22.621  1.00 34.02           C  
ATOM   1258  C   VAL A 249      40.826   9.892  21.782  1.00 40.16           C  
ATOM   1259  O   VAL A 249      41.184   8.860  22.345  1.00 23.87           O  
ATOM   1260  CB  VAL A 249      38.931  11.254  22.731  1.00 24.40           C  
ATOM   1261  CG1 VAL A 249      38.258  10.011  23.354  1.00 23.02           C  
ATOM   1262  CG2 VAL A 249      38.514  12.506  23.523  1.00 35.08           C  
ATOM   1263  H   VAL A 249      40.497  12.837  21.354  1.00  0.00           H  
ATOM   1264  HA  VAL A 249      40.887  11.005  23.626  1.00  0.00           H  
ATOM   1265  HB  VAL A 249      38.520  11.368  21.726  1.00  0.00           H  
ATOM   1266 HG11 VAL A 249      37.183  10.160  23.459  1.00  0.00           H  
ATOM   1267 HG12 VAL A 249      38.390   9.115  22.749  1.00  0.00           H  
ATOM   1268 HG13 VAL A 249      38.660   9.803  24.346  1.00  0.00           H  
ATOM   1269 HG21 VAL A 249      37.429  12.576  23.608  1.00  0.00           H  
ATOM   1270 HG22 VAL A 249      38.927  12.492  24.533  1.00  0.00           H  
ATOM   1271 HG23 VAL A 249      38.852  13.422  23.038  1.00  0.00           H  
ATOM   1272  N   MET A 250      40.742  10.036  20.450  1.00 28.58           N  
ATOM   1273  CA  MET A 250      41.033   9.023  19.441  1.00 34.34           C  
ATOM   1274  C   MET A 250      42.492   8.547  19.475  1.00 43.12           C  
ATOM   1275  O   MET A 250      42.706   7.337  19.504  1.00 42.41           O  
ATOM   1276  CB  MET A 250      40.650   9.598  18.068  1.00 22.65           C  
ATOM   1277  CG  MET A 250      40.732   8.621  16.889  1.00 35.36           C  
ATOM   1278  SD  MET A 250      40.791   9.427  15.269  1.00 50.79           S  
ATOM   1279  CE  MET A 250      39.429  10.616  15.403  1.00 35.62           C  
ATOM   1280  H   MET A 250      40.430  10.926  20.081  1.00  0.00           H  
ATOM   1281  HA  MET A 250      40.391   8.164  19.646  1.00  0.00           H  
ATOM   1282  HB2 MET A 250      39.620   9.953  18.126  1.00  0.00           H  
ATOM   1283  HB3 MET A 250      41.260  10.477  17.854  1.00  0.00           H  
ATOM   1284  HG2 MET A 250      41.606   7.976  16.960  1.00  0.00           H  
ATOM   1285  HG3 MET A 250      39.873   7.958  16.910  1.00  0.00           H  
ATOM   1286  HE1 MET A 250      39.229  11.075  14.435  1.00  0.00           H  
ATOM   1287  HE2 MET A 250      38.525  10.125  15.752  1.00  0.00           H  
ATOM   1288  HE3 MET A 250      39.675  11.411  16.105  1.00  0.00           H  
ATOM   1289  N   ILE A 251      43.453   9.492  19.508  1.00 37.68           N  
ATOM   1290  CA  ILE A 251      44.887   9.206  19.631  1.00 31.70           C  
ATOM   1291  C   ILE A 251      45.219   8.483  20.952  1.00 32.99           C  
ATOM   1292  O   ILE A 251      46.012   7.549  20.922  1.00 29.70           O  
ATOM   1293  CB  ILE A 251      45.768  10.495  19.513  1.00 42.73           C  
ATOM   1294  CG1 ILE A 251      47.266  10.226  19.271  1.00 45.79           C  
ATOM   1295  CG2 ILE A 251      45.664  11.435  20.722  1.00 46.20           C  
ATOM   1296  CD1 ILE A 251      47.568   9.622  17.904  1.00 51.40           C  
ATOM   1297  H   ILE A 251      43.197  10.470  19.460  1.00  0.00           H  
ATOM   1298  HA  ILE A 251      45.139   8.532  18.811  1.00  0.00           H  
ATOM   1299  HB  ILE A 251      45.397  11.050  18.651  1.00  0.00           H  
ATOM   1300 HG12 ILE A 251      47.680   9.590  20.054  1.00  0.00           H  
ATOM   1301 HG13 ILE A 251      47.816  11.166  19.338  1.00  0.00           H  
ATOM   1302 HG21 ILE A 251      46.014  12.438  20.476  1.00  0.00           H  
ATOM   1303 HG22 ILE A 251      44.631  11.495  21.036  1.00  0.00           H  
ATOM   1304 HG23 ILE A 251      46.246  11.082  21.574  1.00  0.00           H  
ATOM   1305 HD11 ILE A 251      48.635   9.692  17.703  1.00  0.00           H  
ATOM   1306 HD12 ILE A 251      47.271   8.575  17.862  1.00  0.00           H  
ATOM   1307 HD13 ILE A 251      47.055  10.152  17.104  1.00  0.00           H  
ATOM   1308  N   HIS A 252      44.572   8.881  22.063  1.00 28.63           N  
ATOM   1309  CA  HIS A 252      44.779   8.298  23.386  1.00 31.20           C  
ATOM   1310  C   HIS A 252      44.348   6.822  23.466  1.00 36.25           C  
ATOM   1311  O   HIS A 252      45.096   6.013  24.014  1.00 37.90           O  
ATOM   1312  CB  HIS A 252      44.088   9.174  24.451  1.00 26.75           C  
ATOM   1313  CG  HIS A 252      44.229   8.659  25.862  1.00 27.42           C  
ATOM   1314  CD2 HIS A 252      45.279   8.710  26.752  1.00 29.15           C  
ATOM   1315  ND1 HIS A 252      43.218   7.975  26.517  1.00 26.53           N  
ATOM   1316  CE1 HIS A 252      43.688   7.636  27.719  1.00 38.96           C  
ATOM   1317  NE2 HIS A 252      44.932   8.049  27.932  1.00 31.42           N  
ATOM   1318  H   HIS A 252      43.908   9.640  22.008  1.00  0.00           H  
ATOM   1319  HA  HIS A 252      45.852   8.328  23.587  1.00  0.00           H  
ATOM   1320  HB2 HIS A 252      44.506  10.180  24.423  1.00  0.00           H  
ATOM   1321  HB3 HIS A 252      43.027   9.281  24.225  1.00  0.00           H  
ATOM   1322  HD1 HIS A 252      42.304   7.753  26.148  1.00  0.00           H  
ATOM   1323  HD2 HIS A 252      46.256   9.153  26.628  1.00  0.00           H  
ATOM   1324  HE1 HIS A 252      43.115   7.081  28.448  1.00  0.00           H  
ATOM   1325  N   VAL A 253      43.173   6.500  22.900  1.00 39.63           N  
ATOM   1326  CA  VAL A 253      42.613   5.148  22.892  1.00 35.80           C  
ATOM   1327  C   VAL A 253      43.346   4.211  21.904  1.00 34.61           C  
ATOM   1328  O   VAL A 253      43.635   3.069  22.265  1.00 33.37           O  
ATOM   1329  CB  VAL A 253      41.087   5.176  22.568  1.00 26.82           C  
ATOM   1330  CG1 VAL A 253      40.442   3.791  22.348  1.00 31.27           C  
ATOM   1331  CG2 VAL A 253      40.297   5.903  23.675  1.00 23.90           C  
ATOM   1332  H   VAL A 253      42.611   7.222  22.469  1.00  0.00           H  
ATOM   1333  HA  VAL A 253      42.736   4.728  23.893  1.00  0.00           H  
ATOM   1334  HB  VAL A 253      40.950   5.748  21.648  1.00  0.00           H  
ATOM   1335 HG11 VAL A 253      39.368   3.879  22.180  1.00  0.00           H  
ATOM   1336 HG12 VAL A 253      40.852   3.276  21.484  1.00  0.00           H  
ATOM   1337 HG13 VAL A 253      40.588   3.147  23.216  1.00  0.00           H  
ATOM   1338 HG21 VAL A 253      39.248   6.015  23.400  1.00  0.00           H  
ATOM   1339 HG22 VAL A 253      40.337   5.347  24.612  1.00  0.00           H  
ATOM   1340 HG23 VAL A 253      40.687   6.899  23.876  1.00  0.00           H  
ATOM   1341  N   PHE A 254      43.626   4.702  20.684  1.00 26.26           N  
ATOM   1342  CA  PHE A 254      44.175   3.909  19.581  1.00 32.88           C  
ATOM   1343  C   PHE A 254      45.699   3.665  19.646  1.00 39.20           C  
ATOM   1344  O   PHE A 254      46.155   2.646  19.124  1.00 42.20           O  
ATOM   1345  CB  PHE A 254      43.719   4.549  18.249  1.00 30.22           C  
ATOM   1346  CG  PHE A 254      44.228   3.915  16.968  1.00 32.81           C  
ATOM   1347  CD1 PHE A 254      43.752   2.652  16.554  1.00 31.54           C  
ATOM   1348  CD2 PHE A 254      45.263   4.536  16.238  1.00 26.76           C  
ATOM   1349  CE1 PHE A 254      44.280   2.053  15.418  1.00 24.27           C  
ATOM   1350  CE2 PHE A 254      45.765   3.927  15.099  1.00 32.67           C  
ATOM   1351  CZ  PHE A 254      45.281   2.690  14.695  1.00 25.21           C  
ATOM   1352  H   PHE A 254      43.369   5.655  20.462  1.00  0.00           H  
ATOM   1353  HA  PHE A 254      43.712   2.921  19.623  1.00  0.00           H  
ATOM   1354  HB2 PHE A 254      42.629   4.533  18.206  1.00  0.00           H  
ATOM   1355  HB3 PHE A 254      44.001   5.601  18.232  1.00  0.00           H  
ATOM   1356  HD1 PHE A 254      42.983   2.145  17.119  1.00  0.00           H  
ATOM   1357  HD2 PHE A 254      45.665   5.487  16.555  1.00  0.00           H  
ATOM   1358  HE1 PHE A 254      43.916   1.088  15.098  1.00  0.00           H  
ATOM   1359  HE2 PHE A 254      46.548   4.410  14.536  1.00  0.00           H  
ATOM   1360  HZ  PHE A 254      45.698   2.219  13.820  1.00  0.00           H  
ATOM   1361  N   SER A 255      46.464   4.583  20.264  1.00 41.46           N  
ATOM   1362  CA  SER A 255      47.932   4.521  20.307  1.00 48.79           C  
ATOM   1363  C   SER A 255      48.495   3.503  21.321  1.00 54.42           C  
ATOM   1364  O   SER A 255      49.621   3.048  21.120  1.00 67.69           O  
ATOM   1365  CB  SER A 255      48.500   5.937  20.543  1.00 42.93           C  
ATOM   1366  OG  SER A 255      49.909   5.984  20.448  1.00 48.31           O  
ATOM   1367  H   SER A 255      46.037   5.402  20.677  1.00  0.00           H  
ATOM   1368  HA  SER A 255      48.273   4.206  19.318  1.00  0.00           H  
ATOM   1369  HB2 SER A 255      48.106   6.628  19.797  1.00  0.00           H  
ATOM   1370  HB3 SER A 255      48.209   6.311  21.526  1.00  0.00           H  
ATOM   1371  HG  SER A 255      50.282   5.469  21.168  1.00  0.00           H  
ATOM   1372  N   ASP A 256      47.729   3.166  22.375  1.00 37.02           N  
ATOM   1373  CA  ASP A 256      48.149   2.246  23.437  1.00 31.61           C  
ATOM   1374  C   ASP A 256      47.682   0.816  23.109  1.00 40.19           C  
ATOM   1375  O   ASP A 256      46.509   0.631  22.790  1.00 51.76           O  
ATOM   1376  CB  ASP A 256      47.597   2.699  24.810  1.00 29.28           C  
ATOM   1377  CG  ASP A 256      48.102   1.865  25.996  1.00 30.66           C  
ATOM   1378  OD1 ASP A 256      49.302   1.511  25.988  1.00 37.82           O  
ATOM   1379  OD2 ASP A 256      47.294   1.658  26.927  1.00 30.52           O1-
ATOM   1380  H   ASP A 256      46.805   3.563  22.472  1.00  0.00           H  
ATOM   1381  HA  ASP A 256      49.240   2.254  23.494  1.00  0.00           H  
ATOM   1382  HB2 ASP A 256      47.848   3.743  24.996  1.00  0.00           H  
ATOM   1383  HB3 ASP A 256      46.508   2.642  24.788  1.00  0.00           H  
ATOM   1384  N   GLY A 257      48.597  -0.156  23.256  1.00 33.99           N  
ATOM   1385  CA  GLY A 257      48.346  -1.581  23.040  1.00 42.50           C  
ATOM   1386  C   GLY A 257      48.860  -2.027  21.663  1.00 43.90           C  
ATOM   1387  O   GLY A 257      49.455  -1.247  20.916  1.00 47.53           O  
ATOM   1388  H   GLY A 257      49.526   0.097  23.561  1.00  0.00           H  
ATOM   1389  HA2 GLY A 257      47.285  -1.821  23.135  1.00  0.00           H  
ATOM   1390  HA3 GLY A 257      48.870  -2.143  23.813  1.00  0.00           H  
ATOM   1391  N   VAL A 258      48.625  -3.312  21.344  1.00 39.64           N  
ATOM   1392  CA  VAL A 258      49.011  -3.967  20.089  1.00 48.13           C  
ATOM   1393  C   VAL A 258      48.319  -3.344  18.858  1.00 49.14           C  
ATOM   1394  O   VAL A 258      47.161  -2.938  18.953  1.00 30.34           O  
ATOM   1395  CB  VAL A 258      48.687  -5.494  20.146  1.00 56.17           C  
ATOM   1396  CG1 VAL A 258      47.182  -5.829  20.234  1.00 55.28           C  
ATOM   1397  CG2 VAL A 258      49.328  -6.292  18.994  1.00 62.22           C  
ATOM   1398  H   VAL A 258      48.129  -3.896  22.002  1.00  0.00           H  
ATOM   1399  HA  VAL A 258      50.090  -3.843  19.979  1.00  0.00           H  
ATOM   1400  HB  VAL A 258      49.142  -5.867  21.065  1.00  0.00           H  
ATOM   1401 HG11 VAL A 258      47.033  -6.895  20.412  1.00  0.00           H  
ATOM   1402 HG12 VAL A 258      46.698  -5.295  21.052  1.00  0.00           H  
ATOM   1403 HG13 VAL A 258      46.650  -5.582  19.314  1.00  0.00           H  
ATOM   1404 HG21 VAL A 258      49.216  -7.365  19.155  1.00  0.00           H  
ATOM   1405 HG22 VAL A 258      48.868  -6.063  18.032  1.00  0.00           H  
ATOM   1406 HG23 VAL A 258      50.395  -6.084  18.914  1.00  0.00           H  
ATOM   1407  N   THR A 259      49.037  -3.297  17.727  1.00 42.55           N  
ATOM   1408  CA  THR A 259      48.478  -2.876  16.444  1.00 36.61           C  
ATOM   1409  C   THR A 259      48.200  -4.117  15.584  1.00 35.84           C  
ATOM   1410  O   THR A 259      49.075  -4.970  15.434  1.00 41.31           O  
ATOM   1411  CB  THR A 259      49.444  -1.961  15.652  1.00 37.08           C  
ATOM   1412  CG2 THR A 259      48.834  -1.368  14.365  1.00 35.42           C  
ATOM   1413  OG1 THR A 259      49.831  -0.887  16.487  1.00 43.59           O  
ATOM   1414  H   THR A 259      49.975  -3.670  17.706  1.00  0.00           H  
ATOM   1415  HA  THR A 259      47.544  -2.328  16.589  1.00  0.00           H  
ATOM   1416  HB  THR A 259      50.351  -2.509  15.392  1.00  0.00           H  
ATOM   1417  HG1 THR A 259      50.315  -1.255  17.231  1.00  0.00           H  
ATOM   1418 HG21 THR A 259      49.552  -0.733  13.847  1.00  0.00           H  
ATOM   1419 HG22 THR A 259      48.534  -2.142  13.660  1.00  0.00           H  
ATOM   1420 HG23 THR A 259      47.952  -0.764  14.583  1.00  0.00           H  
ATOM   1421  N   ASN A 260      46.991  -4.162  15.017  1.00 37.68           N  
ATOM   1422  CA  ASN A 260      46.553  -5.166  14.051  1.00 40.09           C  
ATOM   1423  C   ASN A 260      45.535  -4.526  13.094  1.00 31.13           C  
ATOM   1424  O   ASN A 260      45.090  -3.401  13.330  1.00 29.30           O  
ATOM   1425  CB  ASN A 260      46.079  -6.462  14.761  1.00 33.42           C  
ATOM   1426  CG  ASN A 260      44.908  -6.300  15.737  1.00 31.75           C  
ATOM   1427  ND2 ASN A 260      45.041  -6.838  16.949  1.00 32.34           N  
ATOM   1428  OD1 ASN A 260      43.879  -5.729  15.389  1.00 31.96           O  
ATOM   1429  H   ASN A 260      46.333  -3.413  15.180  1.00  0.00           H  
ATOM   1430  HA  ASN A 260      47.411  -5.438  13.444  1.00  0.00           H  
ATOM   1431  HB2 ASN A 260      46.923  -6.901  15.295  1.00  0.00           H  
ATOM   1432  HB3 ASN A 260      45.789  -7.204  14.016  1.00  0.00           H  
ATOM   1433 HD21 ASN A 260      44.245  -6.830  17.582  1.00  0.00           H  
ATOM   1434 HD22 ASN A 260      45.884  -7.322  17.218  1.00  0.00           H  
ATOM   1435  N   TRP A 261      45.180  -5.250  12.021  1.00 20.78           N  
ATOM   1436  CA  TRP A 261      44.187  -4.789  11.049  1.00 22.17           C  
ATOM   1437  C   TRP A 261      42.760  -4.655  11.610  1.00 29.94           C  
ATOM   1438  O   TRP A 261      42.025  -3.800  11.121  1.00 17.73           O  
ATOM   1439  CB  TRP A 261      44.202  -5.668   9.788  1.00 19.93           C  
ATOM   1440  CG  TRP A 261      45.369  -5.491   8.866  1.00 20.31           C  
ATOM   1441  CD1 TRP A 261      46.247  -6.450   8.498  1.00 31.11           C  
ATOM   1442  CD2 TRP A 261      45.785  -4.277   8.168  1.00 32.15           C  
ATOM   1443  CE2 TRP A 261      46.913  -4.592   7.350  1.00 22.93           C  
ATOM   1444  CE3 TRP A 261      45.324  -2.939   8.138  1.00 41.29           C  
ATOM   1445  NE1 TRP A 261      47.148  -5.929   7.592  1.00 32.85           N  
ATOM   1446  CZ2 TRP A 261      47.538  -3.634   6.532  1.00 23.59           C  
ATOM   1447  CZ3 TRP A 261      45.947  -1.968   7.329  1.00 31.21           C  
ATOM   1448  CH2 TRP A 261      47.050  -2.316   6.524  1.00 30.42           C  
ATOM   1449  H   TRP A 261      45.578  -6.165  11.865  1.00  0.00           H  
ATOM   1450  HA  TRP A 261      44.470  -3.778  10.751  1.00  0.00           H  
ATOM   1451  HB2 TRP A 261      44.111  -6.719  10.064  1.00  0.00           H  
ATOM   1452  HB3 TRP A 261      43.332  -5.443   9.177  1.00  0.00           H  
ATOM   1453  HD1 TRP A 261      46.223  -7.470   8.853  1.00  0.00           H  
ATOM   1454  HE1 TRP A 261      47.884  -6.483   7.174  1.00  0.00           H  
ATOM   1455  HE3 TRP A 261      44.472  -2.654   8.736  1.00  0.00           H  
ATOM   1456  HZ2 TRP A 261      48.383  -3.906   5.915  1.00  0.00           H  
ATOM   1457  HZ3 TRP A 261      45.572  -0.956   7.318  1.00  0.00           H  
ATOM   1458  HH2 TRP A 261      47.517  -1.574   5.894  1.00  0.00           H  
ATOM   1459  N   GLY A 262      42.403  -5.449  12.635  1.00 19.44           N  
ATOM   1460  CA  GLY A 262      41.102  -5.389  13.307  1.00 19.11           C  
ATOM   1461  C   GLY A 262      40.913  -4.059  14.055  1.00 26.53           C  
ATOM   1462  O   GLY A 262      39.843  -3.462  13.954  1.00 26.97           O  
ATOM   1463  H   GLY A 262      43.073  -6.108  13.007  1.00  0.00           H  
ATOM   1464  HA2 GLY A 262      41.034  -6.211  14.017  1.00  0.00           H  
ATOM   1465  HA3 GLY A 262      40.300  -5.526  12.580  1.00  0.00           H  
ATOM   1466  N   ARG A 263      41.961  -3.576  14.747  1.00 20.91           N  
ATOM   1467  CA  ARG A 263      42.035  -2.274  15.425  1.00 20.41           C  
ATOM   1468  C   ARG A 263      41.875  -1.089  14.464  1.00 30.01           C  
ATOM   1469  O   ARG A 263      41.168  -0.138  14.795  1.00 30.96           O  
ATOM   1470  CB  ARG A 263      43.399  -2.153  16.133  1.00 25.76           C  
ATOM   1471  CG  ARG A 263      43.570  -3.127  17.305  1.00 38.86           C  
ATOM   1472  CD  ARG A 263      43.428  -2.470  18.677  1.00 34.17           C  
ATOM   1473  NE  ARG A 263      44.623  -1.694  19.021  1.00 36.48           N  
ATOM   1474  CZ  ARG A 263      44.743  -0.713  19.926  1.00 37.49           C  
ATOM   1475  NH1 ARG A 263      43.687  -0.186  20.563  1.00 31.57           N  
ATOM   1476  NH2 ARG A 263      45.975  -0.274  20.194  1.00 40.24           N1+
ATOM   1477  H   ARG A 263      42.797  -4.143  14.802  1.00  0.00           H  
ATOM   1478  HA  ARG A 263      41.238  -2.232  16.169  1.00  0.00           H  
ATOM   1479  HB2 ARG A 263      44.186  -2.343  15.405  1.00  0.00           H  
ATOM   1480  HB3 ARG A 263      43.577  -1.131  16.475  1.00  0.00           H  
ATOM   1481  HG2 ARG A 263      42.981  -4.039  17.217  1.00  0.00           H  
ATOM   1482  HG3 ARG A 263      44.606  -3.464  17.244  1.00  0.00           H  
ATOM   1483  HD2 ARG A 263      42.617  -1.749  18.617  1.00  0.00           H  
ATOM   1484  HD3 ARG A 263      43.180  -3.212  19.429  1.00  0.00           H  
ATOM   1485  HE  ARG A 263      45.489  -2.084  18.670  1.00  0.00           H  
ATOM   1486 HH11 ARG A 263      43.811   0.543  21.251  1.00  0.00           H  
ATOM   1487 HH12 ARG A 263      42.758  -0.545  20.378  1.00  0.00           H  
ATOM   1488 HH21 ARG A 263      46.123   0.409  20.929  1.00  0.00           H  
ATOM   1489 HH22 ARG A 263      46.775  -0.690  19.739  1.00  0.00           H  
ATOM   1490  N   ILE A 264      42.544  -1.175  13.303  1.00 26.85           N  
ATOM   1491  CA  ILE A 264      42.543  -0.150  12.260  1.00 23.30           C  
ATOM   1492  C   ILE A 264      41.190  -0.048  11.533  1.00 24.94           C  
ATOM   1493  O   ILE A 264      40.783   1.065  11.201  1.00 34.68           O  
ATOM   1494  CB  ILE A 264      43.702  -0.384  11.246  1.00 15.34           C  
ATOM   1495  CG1 ILE A 264      45.056  -0.138  11.951  1.00 16.29           C  
ATOM   1496  CG2 ILE A 264      43.615   0.450   9.945  1.00 19.02           C  
ATOM   1497  CD1 ILE A 264      46.279  -0.638  11.176  1.00 17.03           C  
ATOM   1498  H   ILE A 264      43.104  -1.995  13.117  1.00  0.00           H  
ATOM   1499  HA  ILE A 264      42.714   0.812  12.747  1.00  0.00           H  
ATOM   1500  HB  ILE A 264      43.675  -1.435  10.954  1.00  0.00           H  
ATOM   1501 HG12 ILE A 264      45.165   0.929  12.131  1.00  0.00           H  
ATOM   1502 HG13 ILE A 264      45.071  -0.605  12.935  1.00  0.00           H  
ATOM   1503 HG21 ILE A 264      44.505   0.327   9.327  1.00  0.00           H  
ATOM   1504 HG22 ILE A 264      42.771   0.151   9.323  1.00  0.00           H  
ATOM   1505 HG23 ILE A 264      43.507   1.512  10.163  1.00  0.00           H  
ATOM   1506 HD11 ILE A 264      47.057  -0.976  11.860  1.00  0.00           H  
ATOM   1507 HD12 ILE A 264      46.027  -1.472  10.523  1.00  0.00           H  
ATOM   1508 HD13 ILE A 264      46.703   0.157  10.564  1.00  0.00           H  
ATOM   1509  N   VAL A 265      40.488  -1.181  11.351  1.00 22.42           N  
ATOM   1510  CA  VAL A 265      39.113  -1.175  10.852  1.00 20.33           C  
ATOM   1511  C   VAL A 265      38.126  -0.648  11.903  1.00 16.62           C  
ATOM   1512  O   VAL A 265      37.220   0.072  11.505  1.00 16.30           O  
ATOM   1513  CB  VAL A 265      38.618  -2.556  10.344  1.00 17.55           C  
ATOM   1514  CG1 VAL A 265      37.120  -2.587   9.963  1.00 17.61           C  
ATOM   1515  CG2 VAL A 265      39.412  -2.977   9.109  1.00 36.96           C  
ATOM   1516  H   VAL A 265      40.875  -2.075  11.623  1.00  0.00           H  
ATOM   1517  HA  VAL A 265      39.076  -0.489  10.003  1.00  0.00           H  
ATOM   1518  HB  VAL A 265      38.789  -3.303  11.121  1.00  0.00           H  
ATOM   1519 HG11 VAL A 265      36.862  -3.493   9.427  1.00  0.00           H  
ATOM   1520 HG12 VAL A 265      36.466  -2.539  10.832  1.00  0.00           H  
ATOM   1521 HG13 VAL A 265      36.863  -1.755   9.306  1.00  0.00           H  
ATOM   1522 HG21 VAL A 265      39.122  -3.972   8.774  1.00  0.00           H  
ATOM   1523 HG22 VAL A 265      39.224  -2.284   8.289  1.00  0.00           H  
ATOM   1524 HG23 VAL A 265      40.482  -2.989   9.305  1.00  0.00           H  
ATOM   1525  N   THR A 266      38.316  -0.962  13.198  1.00 14.44           N  
ATOM   1526  CA  THR A 266      37.448  -0.467  14.276  1.00 25.87           C  
ATOM   1527  C   THR A 266      37.541   1.062  14.470  1.00 33.77           C  
ATOM   1528  O   THR A 266      36.508   1.699  14.680  1.00 33.85           O  
ATOM   1529  CB  THR A 266      37.706  -1.169  15.635  1.00 15.38           C  
ATOM   1530  CG2 THR A 266      36.690  -0.816  16.737  1.00 18.72           C  
ATOM   1531  OG1 THR A 266      37.623  -2.569  15.465  1.00 16.19           O  
ATOM   1532  H   THR A 266      39.083  -1.563  13.467  1.00  0.00           H  
ATOM   1533  HA  THR A 266      36.422  -0.684  13.982  1.00  0.00           H  
ATOM   1534  HB  THR A 266      38.712  -0.937  15.989  1.00  0.00           H  
ATOM   1535  HG1 THR A 266      38.353  -2.861  14.908  1.00  0.00           H  
ATOM   1536 HG21 THR A 266      36.919  -1.342  17.664  1.00  0.00           H  
ATOM   1537 HG22 THR A 266      36.679   0.248  16.966  1.00  0.00           H  
ATOM   1538 HG23 THR A 266      35.677  -1.095  16.444  1.00  0.00           H  
ATOM   1539  N   LEU A 267      38.755   1.616  14.298  1.00 23.22           N  
ATOM   1540  CA  LEU A 267      39.053   3.048  14.210  1.00 28.57           C  
ATOM   1541  C   LEU A 267      38.236   3.736  13.095  1.00 28.25           C  
ATOM   1542  O   LEU A 267      37.566   4.733  13.360  1.00 23.75           O  
ATOM   1543  CB  LEU A 267      40.584   3.207  14.013  1.00 23.28           C  
ATOM   1544  CG  LEU A 267      41.127   4.642  13.798  1.00 21.60           C  
ATOM   1545  CD1 LEU A 267      41.147   5.453  15.111  1.00 18.92           C  
ATOM   1546  CD2 LEU A 267      42.498   4.627  13.085  1.00 16.20           C  
ATOM   1547  H   LEU A 267      39.545   1.004  14.143  1.00  0.00           H  
ATOM   1548  HA  LEU A 267      38.776   3.502  15.162  1.00  0.00           H  
ATOM   1549  HB2 LEU A 267      41.114   2.741  14.844  1.00  0.00           H  
ATOM   1550  HB3 LEU A 267      40.857   2.619  13.140  1.00  0.00           H  
ATOM   1551  HG  LEU A 267      40.460   5.166  13.118  1.00  0.00           H  
ATOM   1552 HD11 LEU A 267      40.468   6.303  15.040  1.00  0.00           H  
ATOM   1553 HD12 LEU A 267      40.826   4.856  15.964  1.00  0.00           H  
ATOM   1554 HD13 LEU A 267      42.132   5.848  15.357  1.00  0.00           H  
ATOM   1555 HD21 LEU A 267      43.252   5.230  13.591  1.00  0.00           H  
ATOM   1556 HD22 LEU A 267      42.908   3.621  12.999  1.00  0.00           H  
ATOM   1557 HD23 LEU A 267      42.405   5.021  12.072  1.00  0.00           H  
ATOM   1558  N   ILE A 268      38.291   3.179  11.874  1.00 16.70           N  
ATOM   1559  CA  ILE A 268      37.624   3.731  10.694  1.00 22.87           C  
ATOM   1560  C   ILE A 268      36.098   3.466  10.678  1.00 28.90           C  
ATOM   1561  O   ILE A 268      35.359   4.305  10.165  1.00 29.56           O  
ATOM   1562  CB  ILE A 268      38.281   3.202   9.383  1.00 27.03           C  
ATOM   1563  CG1 ILE A 268      39.768   3.626   9.295  1.00 19.00           C  
ATOM   1564  CG2 ILE A 268      37.550   3.632   8.093  1.00 13.15           C  
ATOM   1565  CD1 ILE A 268      40.590   2.804   8.290  1.00 13.45           C  
ATOM   1566  H   ILE A 268      38.859   2.356  11.725  1.00  0.00           H  
ATOM   1567  HA  ILE A 268      37.758   4.816  10.711  1.00  0.00           H  
ATOM   1568  HB  ILE A 268      38.256   2.112   9.425  1.00  0.00           H  
ATOM   1569 HG12 ILE A 268      39.833   4.686   9.048  1.00  0.00           H  
ATOM   1570 HG13 ILE A 268      40.258   3.535  10.264  1.00  0.00           H  
ATOM   1571 HG21 ILE A 268      38.109   3.343   7.206  1.00  0.00           H  
ATOM   1572 HG22 ILE A 268      36.569   3.169   8.010  1.00  0.00           H  
ATOM   1573 HG23 ILE A 268      37.420   4.714   8.052  1.00  0.00           H  
ATOM   1574 HD11 ILE A 268      41.656   2.921   8.484  1.00  0.00           H  
ATOM   1575 HD12 ILE A 268      40.361   1.740   8.362  1.00  0.00           H  
ATOM   1576 HD13 ILE A 268      40.407   3.115   7.262  1.00  0.00           H  
ATOM   1577  N   SER A 269      35.648   2.339  11.259  1.00 30.55           N  
ATOM   1578  CA  SER A 269      34.242   1.931  11.350  1.00 26.55           C  
ATOM   1579  C   SER A 269      33.440   2.793  12.323  1.00 32.62           C  
ATOM   1580  O   SER A 269      32.312   3.159  11.998  1.00 13.58           O  
ATOM   1581  CB  SER A 269      34.128   0.459  11.776  1.00 32.97           C  
ATOM   1582  OG  SER A 269      34.541  -0.366  10.718  1.00 44.47           O  
ATOM   1583  H   SER A 269      36.320   1.687  11.644  1.00  0.00           H  
ATOM   1584  HA  SER A 269      33.786   2.043  10.363  1.00  0.00           H  
ATOM   1585  HB2 SER A 269      34.720   0.251  12.667  1.00  0.00           H  
ATOM   1586  HB3 SER A 269      33.097   0.194  12.011  1.00  0.00           H  
ATOM   1587  HG  SER A 269      35.500  -0.310  10.657  1.00  0.00           H  
ATOM   1588  N   PHE A 270      34.044   3.135  13.476  1.00 23.83           N  
ATOM   1589  CA  PHE A 270      33.480   4.128  14.388  1.00 15.10           C  
ATOM   1590  C   PHE A 270      33.594   5.564  13.831  1.00 15.66           C  
ATOM   1591  O   PHE A 270      32.780   6.409  14.193  1.00 22.74           O  
ATOM   1592  CB  PHE A 270      34.040   3.955  15.814  1.00 16.22           C  
ATOM   1593  CG  PHE A 270      33.405   4.893  16.827  1.00 28.15           C  
ATOM   1594  CD1 PHE A 270      32.041   4.759  17.160  1.00 42.02           C  
ATOM   1595  CD2 PHE A 270      34.122   5.997  17.321  1.00 25.61           C  
ATOM   1596  CE1 PHE A 270      31.427   5.715  17.956  1.00 30.39           C  
ATOM   1597  CE2 PHE A 270      33.494   6.941  18.119  1.00 24.59           C  
ATOM   1598  CZ  PHE A 270      32.146   6.805  18.425  1.00 25.98           C  
ATOM   1599  H   PHE A 270      34.967   2.785  13.697  1.00  0.00           H  
ATOM   1600  HA  PHE A 270      32.415   3.911  14.460  1.00  0.00           H  
ATOM   1601  HB2 PHE A 270      33.837   2.940  16.154  1.00  0.00           H  
ATOM   1602  HB3 PHE A 270      35.126   4.063  15.823  1.00  0.00           H  
ATOM   1603  HD1 PHE A 270      31.462   3.935  16.770  1.00  0.00           H  
ATOM   1604  HD2 PHE A 270      35.158   6.107  17.067  1.00  0.00           H  
ATOM   1605  HE1 PHE A 270      30.379   5.625  18.191  1.00  0.00           H  
ATOM   1606  HE2 PHE A 270      34.051   7.790  18.486  1.00  0.00           H  
ATOM   1607  HZ  PHE A 270      31.650   7.549  19.029  1.00  0.00           H  
ATOM   1608  N   GLY A 271      34.530   5.789  12.892  1.00 13.07           N  
ATOM   1609  CA  GLY A 271      34.611   6.991  12.066  1.00 31.05           C  
ATOM   1610  C   GLY A 271      33.379   7.138  11.167  1.00 32.08           C  
ATOM   1611  O   GLY A 271      32.789   8.215  11.125  1.00 13.95           O  
ATOM   1612  H   GLY A 271      35.170   5.043  12.658  1.00  0.00           H  
ATOM   1613  HA2 GLY A 271      35.477   6.894  11.419  1.00  0.00           H  
ATOM   1614  HA3 GLY A 271      34.740   7.881  12.683  1.00  0.00           H  
ATOM   1615  N   ALA A 272      32.973   6.051  10.487  1.00 23.18           N  
ATOM   1616  CA  ALA A 272      31.757   5.972   9.674  1.00 27.16           C  
ATOM   1617  C   ALA A 272      30.467   6.104  10.495  1.00 22.21           C  
ATOM   1618  O   ALA A 272      29.505   6.692  10.003  1.00 17.39           O  
ATOM   1619  CB  ALA A 272      31.755   4.662   8.876  1.00 14.50           C  
ATOM   1620  H   ALA A 272      33.521   5.203  10.549  1.00  0.00           H  
ATOM   1621  HA  ALA A 272      31.767   6.794   8.958  1.00  0.00           H  
ATOM   1622  HB1 ALA A 272      30.787   4.489   8.408  1.00  0.00           H  
ATOM   1623  HB2 ALA A 272      32.501   4.689   8.082  1.00  0.00           H  
ATOM   1624  HB3 ALA A 272      31.968   3.797   9.503  1.00  0.00           H  
ATOM   1625  N   PHE A 273      30.486   5.587  11.735  1.00 21.33           N  
ATOM   1626  CA  PHE A 273      29.386   5.670  12.693  1.00 16.50           C  
ATOM   1627  C   PHE A 273      29.160   7.118  13.172  1.00 33.91           C  
ATOM   1628  O   PHE A 273      28.010   7.551  13.237  1.00 36.20           O  
ATOM   1629  CB  PHE A 273      29.677   4.706  13.859  1.00 20.24           C  
ATOM   1630  CG  PHE A 273      28.483   4.376  14.729  1.00 28.99           C  
ATOM   1631  CD1 PHE A 273      27.547   3.416  14.290  1.00 26.80           C  
ATOM   1632  CD2 PHE A 273      28.213   5.116  15.899  1.00 21.90           C  
ATOM   1633  CE1 PHE A 273      26.412   3.157  15.044  1.00 35.90           C  
ATOM   1634  CE2 PHE A 273      27.073   4.837  16.638  1.00 29.78           C  
ATOM   1635  CZ  PHE A 273      26.179   3.860  16.219  1.00 30.29           C  
ATOM   1636  H   PHE A 273      31.315   5.101  12.051  1.00  0.00           H  
ATOM   1637  HA  PHE A 273      28.484   5.331  12.182  1.00  0.00           H  
ATOM   1638  HB2 PHE A 273      30.053   3.761  13.464  1.00  0.00           H  
ATOM   1639  HB3 PHE A 273      30.469   5.104  14.493  1.00  0.00           H  
ATOM   1640  HD1 PHE A 273      27.717   2.870  13.374  1.00  0.00           H  
ATOM   1641  HD2 PHE A 273      28.891   5.891  16.226  1.00  0.00           H  
ATOM   1642  HE1 PHE A 273      25.707   2.406  14.718  1.00  0.00           H  
ATOM   1643  HE2 PHE A 273      26.876   5.384  17.545  1.00  0.00           H  
ATOM   1644  HZ  PHE A 273      25.296   3.652  16.805  1.00  0.00           H  
ATOM   1645  N   VAL A 274      30.260   7.850  13.431  1.00 32.52           N  
ATOM   1646  CA  VAL A 274      30.249   9.279  13.748  1.00 23.93           C  
ATOM   1647  C   VAL A 274      29.855  10.147  12.533  1.00 26.13           C  
ATOM   1648  O   VAL A 274      29.116  11.107  12.726  1.00 22.45           O  
ATOM   1649  CB  VAL A 274      31.608   9.756  14.347  1.00 23.92           C  
ATOM   1650  CG1 VAL A 274      31.781  11.288  14.446  1.00 14.95           C  
ATOM   1651  CG2 VAL A 274      31.835   9.160  15.748  1.00 16.06           C  
ATOM   1652  H   VAL A 274      31.172   7.418  13.371  1.00  0.00           H  
ATOM   1653  HA  VAL A 274      29.486   9.436  14.509  1.00  0.00           H  
ATOM   1654  HB  VAL A 274      32.406   9.371  13.711  1.00  0.00           H  
ATOM   1655 HG11 VAL A 274      32.691  11.547  14.988  1.00  0.00           H  
ATOM   1656 HG12 VAL A 274      31.855  11.763  13.471  1.00  0.00           H  
ATOM   1657 HG13 VAL A 274      30.940  11.744  14.968  1.00  0.00           H  
ATOM   1658 HG21 VAL A 274      32.856   9.335  16.089  1.00  0.00           H  
ATOM   1659 HG22 VAL A 274      31.165   9.612  16.479  1.00  0.00           H  
ATOM   1660 HG23 VAL A 274      31.662   8.086  15.770  1.00  0.00           H  
ATOM   1661  N   ALA A 275      30.290   9.782  11.312  1.00 16.72           N  
ATOM   1662  CA  ALA A 275      29.923  10.465  10.064  1.00 26.63           C  
ATOM   1663  C   ALA A 275      28.421  10.371   9.729  1.00 30.59           C  
ATOM   1664  O   ALA A 275      27.856  11.354   9.248  1.00 19.92           O  
ATOM   1665  CB  ALA A 275      30.776   9.928   8.905  1.00 24.85           C  
ATOM   1666  H   ALA A 275      30.913   8.989  11.221  1.00  0.00           H  
ATOM   1667  HA  ALA A 275      30.167  11.520  10.192  1.00  0.00           H  
ATOM   1668  HB1 ALA A 275      30.580  10.474   7.982  1.00  0.00           H  
ATOM   1669  HB2 ALA A 275      31.840  10.028   9.116  1.00  0.00           H  
ATOM   1670  HB3 ALA A 275      30.576   8.875   8.709  1.00  0.00           H  
ATOM   1671  N   LYS A 276      27.798   9.217  10.032  1.00 25.57           N  
ATOM   1672  CA  LYS A 276      26.350   9.006   9.955  1.00 21.08           C  
ATOM   1673  C   LYS A 276      25.562   9.835  10.977  1.00 34.86           C  
ATOM   1674  O   LYS A 276      24.514  10.372  10.619  1.00 20.93           O  
ATOM   1675  CB  LYS A 276      26.023   7.504  10.084  1.00 18.89           C  
ATOM   1676  CG  LYS A 276      26.215   6.757   8.758  1.00 23.47           C  
ATOM   1677  CD  LYS A 276      25.833   5.272   8.793  1.00 26.14           C  
ATOM   1678  CE  LYS A 276      26.794   4.401   9.605  1.00 29.03           C  
ATOM   1679  NZ  LYS A 276      26.466   2.978   9.430  1.00 30.01           N1+
ATOM   1680  H   LYS A 276      28.339   8.447  10.400  1.00  0.00           H  
ATOM   1681  HA  LYS A 276      26.026   9.347   8.970  1.00  0.00           H  
ATOM   1682  HB2 LYS A 276      26.605   7.051  10.888  1.00  0.00           H  
ATOM   1683  HB3 LYS A 276      24.975   7.383  10.365  1.00  0.00           H  
ATOM   1684  HG2 LYS A 276      25.582   7.235   8.012  1.00  0.00           H  
ATOM   1685  HG3 LYS A 276      27.242   6.869   8.408  1.00  0.00           H  
ATOM   1686  HD2 LYS A 276      24.824   5.170   9.193  1.00  0.00           H  
ATOM   1687  HD3 LYS A 276      25.785   4.893   7.772  1.00  0.00           H  
ATOM   1688  HE2 LYS A 276      27.823   4.559   9.281  1.00  0.00           H  
ATOM   1689  HE3 LYS A 276      26.743   4.652  10.665  1.00  0.00           H  
ATOM   1690  HZ1 LYS A 276      26.574   2.727   8.458  1.00  0.00           H  
ATOM   1691  HZ2 LYS A 276      27.113   2.430   9.987  1.00  0.00           H  
ATOM   1692  HZ3 LYS A 276      25.520   2.800   9.733  1.00  0.00           H  
ATOM   1693  N   HIE A 277      26.096   9.958  12.204  1.00 23.30           N  
ATOM   1694  CA  HIE A 277      25.555  10.829  13.245  1.00 19.15           C  
ATOM   1695  C   HIE A 277      25.620  12.317  12.856  1.00 35.79           C  
ATOM   1696  O   HIE A 277      24.620  13.009  13.031  1.00 39.26           O  
ATOM   1697  CB  HIE A 277      26.250  10.546  14.590  1.00 18.32           C  
ATOM   1698  CG  HIE A 277      26.047  11.615  15.634  1.00 25.61           C  
ATOM   1699  CD2 HIE A 277      26.924  12.604  16.027  1.00 26.42           C  
ATOM   1700  ND1 HIE A 277      24.832  11.785  16.306  1.00 30.43           N  
ATOM   1701  CE1 HIE A 277      25.007  12.869  17.047  1.00 34.44           C  
ATOM   1702  NE2 HIE A 277      26.224  13.394  16.917  1.00 36.15           N  
ATOM   1703  H   HIE A 277      26.956   9.476  12.427  1.00  0.00           H  
ATOM   1704  HA  HIE A 277      24.498  10.585  13.371  1.00  0.00           H  
ATOM   1705  HB2 HIE A 277      25.893   9.597  14.987  1.00  0.00           H  
ATOM   1706  HB3 HIE A 277      27.322  10.427  14.445  1.00  0.00           H  
ATOM   1707  HD2 HIE A 277      27.937  12.824  15.723  1.00  0.00           H  
ATOM   1708  HE1 HIE A 277      24.241  13.289  17.683  1.00  0.00           H  
ATOM   1709  HE2 HIE A 277      26.562  14.239  17.367  1.00  0.00           H  
ATOM   1710  N   LEU A 278      26.772  12.765  12.325  1.00 18.90           N  
ATOM   1711  CA  LEU A 278      26.996  14.128  11.837  1.00 19.68           C  
ATOM   1712  C   LEU A 278      25.978  14.522  10.757  1.00 35.31           C  
ATOM   1713  O   LEU A 278      25.363  15.574  10.887  1.00 37.32           O  
ATOM   1714  CB  LEU A 278      28.444  14.288  11.322  1.00 31.98           C  
ATOM   1715  CG  LEU A 278      29.520  14.368  12.426  1.00 31.92           C  
ATOM   1716  CD1 LEU A 278      30.921  14.218  11.806  1.00 17.09           C  
ATOM   1717  CD2 LEU A 278      29.396  15.645  13.281  1.00 18.51           C  
ATOM   1718  H   LEU A 278      27.556  12.130  12.243  1.00  0.00           H  
ATOM   1719  HA  LEU A 278      26.847  14.804  12.680  1.00  0.00           H  
ATOM   1720  HB2 LEU A 278      28.672  13.459  10.653  1.00  0.00           H  
ATOM   1721  HB3 LEU A 278      28.523  15.181  10.705  1.00  0.00           H  
ATOM   1722  HG  LEU A 278      29.387  13.534  13.112  1.00  0.00           H  
ATOM   1723 HD11 LEU A 278      31.688  14.784  12.334  1.00  0.00           H  
ATOM   1724 HD12 LEU A 278      31.216  13.172  11.829  1.00  0.00           H  
ATOM   1725 HD13 LEU A 278      30.943  14.532  10.762  1.00  0.00           H  
ATOM   1726 HD21 LEU A 278      30.360  16.097  13.515  1.00  0.00           H  
ATOM   1727 HD22 LEU A 278      28.802  16.409  12.782  1.00  0.00           H  
ATOM   1728 HD23 LEU A 278      28.904  15.423  14.228  1.00  0.00           H  
ATOM   1729  N   LYS A 279      25.748  13.644   9.767  1.00 38.90           N  
ATOM   1730  CA  LYS A 279      24.723  13.817   8.736  1.00 34.28           C  
ATOM   1731  C   LYS A 279      23.281  13.883   9.288  1.00 24.53           C  
ATOM   1732  O   LYS A 279      22.495  14.684   8.783  1.00 26.46           O  
ATOM   1733  CB  LYS A 279      24.908  12.710   7.676  1.00 23.33           C  
ATOM   1734  CG  LYS A 279      23.896  12.695   6.515  1.00 25.50           C  
ATOM   1735  CD  LYS A 279      23.876  13.975   5.667  1.00 54.07           C  
ATOM   1736  CE  LYS A 279      23.088  13.781   4.364  1.00 48.17           C  
ATOM   1737  NZ  LYS A 279      23.007  15.029   3.589  1.00 51.14           N1+
ATOM   1738  H   LYS A 279      26.286  12.788   9.726  1.00  0.00           H  
ATOM   1739  HA  LYS A 279      24.928  14.775   8.254  1.00  0.00           H  
ATOM   1740  HB2 LYS A 279      25.912  12.797   7.259  1.00  0.00           H  
ATOM   1741  HB3 LYS A 279      24.876  11.736   8.166  1.00  0.00           H  
ATOM   1742  HG2 LYS A 279      22.893  12.476   6.882  1.00  0.00           H  
ATOM   1743  HG3 LYS A 279      24.154  11.865   5.862  1.00  0.00           H  
ATOM   1744  HD2 LYS A 279      23.438  14.794   6.240  1.00  0.00           H  
ATOM   1745  HD3 LYS A 279      24.899  14.272   5.436  1.00  0.00           H  
ATOM   1746  HE2 LYS A 279      23.567  13.019   3.748  1.00  0.00           H  
ATOM   1747  HE3 LYS A 279      22.075  13.437   4.577  1.00  0.00           H  
ATOM   1748  HZ1 LYS A 279      23.943  15.386   3.408  1.00  0.00           H  
ATOM   1749  HZ2 LYS A 279      22.539  14.861   2.711  1.00  0.00           H  
ATOM   1750  HZ3 LYS A 279      22.498  15.723   4.118  1.00  0.00           H  
ATOM   1751  N   THR A 280      22.970  13.077  10.321  1.00 41.85           N  
ATOM   1752  CA  THR A 280      21.657  13.030  10.979  1.00 31.96           C  
ATOM   1753  C   THR A 280      21.285  14.345  11.701  1.00 35.27           C  
ATOM   1754  O   THR A 280      20.116  14.728  11.658  1.00 27.89           O  
ATOM   1755  CB  THR A 280      21.566  11.853  11.994  1.00 28.79           C  
ATOM   1756  CG2 THR A 280      20.299  11.786  12.867  1.00 31.61           C  
ATOM   1757  OG1 THR A 280      21.659  10.632  11.286  1.00 37.21           O  
ATOM   1758  H   THR A 280      23.676  12.454  10.691  1.00  0.00           H  
ATOM   1759  HA  THR A 280      20.910  12.866  10.200  1.00  0.00           H  
ATOM   1760  HB  THR A 280      22.421  11.885  12.667  1.00  0.00           H  
ATOM   1761  HG1 THR A 280      22.542  10.561  10.907  1.00  0.00           H  
ATOM   1762 HG21 THR A 280      20.273  10.863  13.448  1.00  0.00           H  
ATOM   1763 HG22 THR A 280      20.250  12.609  13.581  1.00  0.00           H  
ATOM   1764 HG23 THR A 280      19.396  11.816  12.255  1.00  0.00           H  
ATOM   1765  N   ILE A 281      22.276  15.030  12.298  1.00 24.99           N  
ATOM   1766  CA  ILE A 281      22.102  16.331  12.955  1.00 26.05           C  
ATOM   1767  C   ILE A 281      22.437  17.532  12.034  1.00 39.47           C  
ATOM   1768  O   ILE A 281      22.535  18.656  12.527  1.00 45.47           O  
ATOM   1769  CB  ILE A 281      22.919  16.413  14.278  1.00 28.26           C  
ATOM   1770  CG1 ILE A 281      24.453  16.329  14.092  1.00 32.08           C  
ATOM   1771  CG2 ILE A 281      22.414  15.375  15.300  1.00 24.73           C  
ATOM   1772  CD1 ILE A 281      25.244  16.815  15.307  1.00 34.70           C  
ATOM   1773  H   ILE A 281      23.215  14.654  12.296  1.00  0.00           H  
ATOM   1774  HA  ILE A 281      21.052  16.458  13.224  1.00  0.00           H  
ATOM   1775  HB  ILE A 281      22.708  17.386  14.725  1.00  0.00           H  
ATOM   1776 HG12 ILE A 281      24.745  15.307  13.873  1.00  0.00           H  
ATOM   1777 HG13 ILE A 281      24.772  16.912  13.232  1.00  0.00           H  
ATOM   1778 HG21 ILE A 281      22.864  15.524  16.282  1.00  0.00           H  
ATOM   1779 HG22 ILE A 281      21.334  15.442  15.429  1.00  0.00           H  
ATOM   1780 HG23 ILE A 281      22.647  14.358  14.984  1.00  0.00           H  
ATOM   1781 HD11 ILE A 281      26.315  16.798  15.104  1.00  0.00           H  
ATOM   1782 HD12 ILE A 281      24.971  17.839  15.562  1.00  0.00           H  
ATOM   1783 HD13 ILE A 281      25.065  16.188  16.178  1.00  0.00           H  
ATOM   1784  N   ASN A 282      22.572  17.286  10.716  1.00 29.23           N  
ATOM   1785  CA  ASN A 282      22.814  18.276   9.655  1.00 39.28           C  
ATOM   1786  C   ASN A 282      24.170  19.004   9.810  1.00 42.50           C  
ATOM   1787  O   ASN A 282      24.239  20.230   9.737  1.00 47.12           O  
ATOM   1788  CB  ASN A 282      21.610  19.247   9.527  1.00 33.11           C  
ATOM   1789  CG  ASN A 282      21.475  19.859   8.129  1.00 49.47           C  
ATOM   1790  ND2 ASN A 282      21.707  21.168   8.015  1.00 60.37           N  
ATOM   1791  OD1 ASN A 282      21.162  19.162   7.167  1.00 53.42           O  
ATOM   1792  H   ASN A 282      22.471  16.333  10.395  1.00  0.00           H  
ATOM   1793  HA  ASN A 282      22.928  17.734   8.714  1.00  0.00           H  
ATOM   1794  HB2 ASN A 282      20.686  18.691   9.690  1.00  0.00           H  
ATOM   1795  HB3 ASN A 282      21.629  20.019  10.299  1.00  0.00           H  
ATOM   1796 HD21 ASN A 282      21.627  21.619   7.115  1.00  0.00           H  
ATOM   1797 HD22 ASN A 282      21.984  21.710   8.820  1.00  0.00           H  
ATOM   1798  N   GLN A 283      25.224  18.209  10.028  1.00 41.61           N  
ATOM   1799  CA  GLN A 283      26.612  18.627  10.216  1.00 40.92           C  
ATOM   1800  C   GLN A 283      27.530  17.850   9.255  1.00 30.66           C  
ATOM   1801  O   GLN A 283      28.630  17.464   9.646  1.00 30.58           O  
ATOM   1802  CB  GLN A 283      27.014  18.416  11.699  1.00 38.16           C  
ATOM   1803  CG  GLN A 283      26.271  19.294  12.720  1.00 34.69           C  
ATOM   1804  CD  GLN A 283      26.655  20.775  12.683  1.00 39.94           C  
ATOM   1805  NE2 GLN A 283      25.838  21.616  13.317  1.00 41.01           N  
ATOM   1806  OE1 GLN A 283      27.680  21.158  12.124  1.00 40.69           O  
ATOM   1807  H   GLN A 283      25.068  17.212  10.120  1.00  0.00           H  
ATOM   1808  HA  GLN A 283      26.730  19.681   9.960  1.00  0.00           H  
ATOM   1809  HB2 GLN A 283      28.084  18.577  11.832  1.00  0.00           H  
ATOM   1810  HB3 GLN A 283      26.849  17.374  11.968  1.00  0.00           H  
ATOM   1811  HG2 GLN A 283      25.193  19.197  12.601  1.00  0.00           H  
ATOM   1812  HG3 GLN A 283      26.500  18.921  13.716  1.00  0.00           H  
ATOM   1813 HE21 GLN A 283      26.044  22.604  13.336  1.00  0.00           H  
ATOM   1814 HE22 GLN A 283      25.015  21.270  13.788  1.00  0.00           H  
ATOM   1815  N   GLU A 284      27.073  17.638   8.005  1.00 26.58           N  
ATOM   1816  CA  GLU A 284      27.794  16.908   6.953  1.00 30.31           C  
ATOM   1817  C   GLU A 284      29.177  17.506   6.610  1.00 30.24           C  
ATOM   1818  O   GLU A 284      30.078  16.755   6.243  1.00 27.02           O  
ATOM   1819  CB  GLU A 284      26.883  16.795   5.710  1.00 34.52           C  
ATOM   1820  CG  GLU A 284      27.428  15.874   4.594  1.00 54.16           C  
ATOM   1821  CD  GLU A 284      26.545  15.793   3.348  1.00 66.57           C  
ATOM   1822  OE1 GLU A 284      25.432  16.364   3.370  1.00 73.22           O  
ATOM   1823  OE2 GLU A 284      26.993  15.133   2.387  1.00 63.32           O1-
ATOM   1824  H   GLU A 284      26.160  17.989   7.752  1.00  0.00           H  
ATOM   1825  HA  GLU A 284      27.963  15.901   7.337  1.00  0.00           H  
ATOM   1826  HB2 GLU A 284      25.906  16.426   6.026  1.00  0.00           H  
ATOM   1827  HB3 GLU A 284      26.708  17.793   5.304  1.00  0.00           H  
ATOM   1828  HG2 GLU A 284      28.416  16.195   4.266  1.00  0.00           H  
ATOM   1829  HG3 GLU A 284      27.532  14.862   4.981  1.00  0.00           H  
ATOM   1830  N   SER A 285      29.333  18.829   6.799  1.00 36.92           N  
ATOM   1831  CA  SER A 285      30.582  19.585   6.659  1.00 35.55           C  
ATOM   1832  C   SER A 285      31.730  19.101   7.567  1.00 27.53           C  
ATOM   1833  O   SER A 285      32.889  19.301   7.212  1.00 31.37           O  
ATOM   1834  CB  SER A 285      30.292  21.069   6.962  1.00 43.13           C  
ATOM   1835  OG  SER A 285      29.480  21.636   5.956  1.00 53.16           O  
ATOM   1836  H   SER A 285      28.533  19.374   7.086  1.00  0.00           H  
ATOM   1837  HA  SER A 285      30.923  19.488   5.626  1.00  0.00           H  
ATOM   1838  HB2 SER A 285      29.806  21.185   7.932  1.00  0.00           H  
ATOM   1839  HB3 SER A 285      31.219  21.644   6.999  1.00  0.00           H  
ATOM   1840  HG  SER A 285      29.371  22.572   6.141  1.00  0.00           H  
ATOM   1841  N   CYS A 286      31.387  18.483   8.711  1.00 22.73           N  
ATOM   1842  CA  CYS A 286      32.319  17.973   9.718  1.00 33.57           C  
ATOM   1843  C   CYS A 286      32.943  16.615   9.337  1.00 29.25           C  
ATOM   1844  O   CYS A 286      33.898  16.208   9.999  1.00 32.82           O  
ATOM   1845  CB  CYS A 286      31.633  17.832  11.089  1.00 38.38           C  
ATOM   1846  SG  CYS A 286      30.986  19.420  11.674  1.00 53.23           S  
ATOM   1847  H   CYS A 286      30.407  18.338   8.914  1.00  0.00           H  
ATOM   1848  HA  CYS A 286      33.139  18.688   9.821  1.00  0.00           H  
ATOM   1849  HB2 CYS A 286      32.342  17.474  11.830  1.00  0.00           H  
ATOM   1850  HB3 CYS A 286      30.818  17.111  11.050  1.00  0.00           H  
ATOM   1851  HG  CYS A 286      30.008  19.517  10.769  1.00  0.00           H  
ATOM   1852  N   ILE A 287      32.415  15.938   8.301  1.00 32.15           N  
ATOM   1853  CA  ILE A 287      32.878  14.625   7.841  1.00 35.64           C  
ATOM   1854  C   ILE A 287      34.292  14.668   7.229  1.00 29.06           C  
ATOM   1855  O   ILE A 287      35.063  13.739   7.464  1.00 24.07           O  
ATOM   1856  CB  ILE A 287      31.886  13.980   6.825  1.00 30.13           C  
ATOM   1857  CG1 ILE A 287      30.519  13.733   7.507  1.00 35.18           C  
ATOM   1858  CG2 ILE A 287      32.394  12.672   6.167  1.00 20.79           C  
ATOM   1859  CD1 ILE A 287      29.413  13.333   6.528  1.00 28.83           C  
ATOM   1860  H   ILE A 287      31.647  16.341   7.781  1.00  0.00           H  
ATOM   1861  HA  ILE A 287      32.921  13.974   8.716  1.00  0.00           H  
ATOM   1862  HB  ILE A 287      31.729  14.699   6.019  1.00  0.00           H  
ATOM   1863 HG12 ILE A 287      30.627  12.956   8.264  1.00  0.00           H  
ATOM   1864 HG13 ILE A 287      30.185  14.621   8.044  1.00  0.00           H  
ATOM   1865 HG21 ILE A 287      31.650  12.230   5.504  1.00  0.00           H  
ATOM   1866 HG22 ILE A 287      33.278  12.830   5.549  1.00  0.00           H  
ATOM   1867 HG23 ILE A 287      32.642  11.930   6.925  1.00  0.00           H  
ATOM   1868 HD11 ILE A 287      28.425  13.510   6.954  1.00  0.00           H  
ATOM   1869 HD12 ILE A 287      29.490  13.892   5.595  1.00  0.00           H  
ATOM   1870 HD13 ILE A 287      29.486  12.276   6.285  1.00  0.00           H  
ATOM   1871  N   GLU A 288      34.617  15.744   6.492  1.00 27.20           N  
ATOM   1872  CA  GLU A 288      35.937  15.970   5.905  1.00 28.50           C  
ATOM   1873  C   GLU A 288      37.029  16.207   6.980  1.00 30.15           C  
ATOM   1874  O   GLU A 288      37.981  15.428   6.982  1.00 40.82           O  
ATOM   1875  CB  GLU A 288      35.887  17.051   4.794  1.00 21.91           C  
ATOM   1876  CG  GLU A 288      35.190  16.629   3.478  1.00 41.51           C  
ATOM   1877  CD  GLU A 288      33.663  16.468   3.540  1.00 50.51           C  
ATOM   1878  OE1 GLU A 288      33.142  15.755   2.655  1.00 48.11           O  
ATOM   1879  OE2 GLU A 288      33.038  17.063   4.447  1.00 59.62           O1-
ATOM   1880  H   GLU A 288      33.916  16.447   6.290  1.00  0.00           H  
ATOM   1881  HA  GLU A 288      36.216  15.041   5.402  1.00  0.00           H  
ATOM   1882  HB2 GLU A 288      35.378  17.944   5.148  1.00  0.00           H  
ATOM   1883  HB3 GLU A 288      36.904  17.370   4.558  1.00  0.00           H  
ATOM   1884  HG2 GLU A 288      35.629  15.700   3.113  1.00  0.00           H  
ATOM   1885  HG3 GLU A 288      35.396  17.380   2.715  1.00  0.00           H  
ATOM   1886  N   PRO A 289      36.845  17.158   7.936  1.00 33.32           N  
ATOM   1887  CA  PRO A 289      37.644  17.242   9.179  1.00 32.34           C  
ATOM   1888  C   PRO A 289      37.828  15.938   9.974  1.00 26.43           C  
ATOM   1889  O   PRO A 289      38.948  15.665  10.401  1.00 37.61           O  
ATOM   1890  CB  PRO A 289      36.909  18.295  10.024  1.00 21.16           C  
ATOM   1891  CG  PRO A 289      36.298  19.226   9.001  1.00 22.22           C  
ATOM   1892  CD  PRO A 289      35.928  18.297   7.852  1.00 26.71           C  
ATOM   1893  HA  PRO A 289      38.626  17.628   8.902  1.00  0.00           H  
ATOM   1894  HB2 PRO A 289      36.110  17.841  10.612  1.00  0.00           H  
ATOM   1895  HB3 PRO A 289      37.569  18.820  10.716  1.00  0.00           H  
ATOM   1896  HG2 PRO A 289      35.455  19.802   9.383  1.00  0.00           H  
ATOM   1897  HG3 PRO A 289      37.060  19.933   8.666  1.00  0.00           H  
ATOM   1898  HD2 PRO A 289      34.908  17.946   7.960  1.00  0.00           H  
ATOM   1899  HD3 PRO A 289      36.017  18.849   6.920  1.00  0.00           H  
ATOM   1900  N   LEU A 290      36.747  15.153  10.138  1.00 22.94           N  
ATOM   1901  CA  LEU A 290      36.762  13.845  10.800  1.00 33.80           C  
ATOM   1902  C   LEU A 290      37.648  12.824  10.065  1.00 30.48           C  
ATOM   1903  O   LEU A 290      38.446  12.156  10.719  1.00 16.38           O  
ATOM   1904  CB  LEU A 290      35.312  13.336  10.973  1.00 23.13           C  
ATOM   1905  CG  LEU A 290      35.160  11.902  11.540  1.00 24.39           C  
ATOM   1906  CD1 LEU A 290      35.594  11.818  13.020  1.00 14.87           C  
ATOM   1907  CD2 LEU A 290      33.739  11.371  11.295  1.00 19.86           C  
ATOM   1908  H   LEU A 290      35.852  15.457   9.777  1.00  0.00           H  
ATOM   1909  HA  LEU A 290      37.187  13.992  11.794  1.00  0.00           H  
ATOM   1910  HB2 LEU A 290      34.748  14.034  11.594  1.00  0.00           H  
ATOM   1911  HB3 LEU A 290      34.828  13.359   9.999  1.00  0.00           H  
ATOM   1912  HG  LEU A 290      35.800  11.217  10.986  1.00  0.00           H  
ATOM   1913 HD11 LEU A 290      34.842  11.350  13.655  1.00  0.00           H  
ATOM   1914 HD12 LEU A 290      36.509  11.234  13.122  1.00  0.00           H  
ATOM   1915 HD13 LEU A 290      35.795  12.803  13.442  1.00  0.00           H  
ATOM   1916 HD21 LEU A 290      33.374  10.756  12.112  1.00  0.00           H  
ATOM   1917 HD22 LEU A 290      33.028  12.176  11.130  1.00  0.00           H  
ATOM   1918 HD23 LEU A 290      33.711  10.747  10.403  1.00  0.00           H  
ATOM   1919  N   ALA A 291      37.496  12.724   8.733  1.00 26.90           N  
ATOM   1920  CA  ALA A 291      38.268  11.826   7.875  1.00 26.75           C  
ATOM   1921  C   ALA A 291      39.772  12.139   7.887  1.00 32.10           C  
ATOM   1922  O   ALA A 291      40.567  11.215   8.045  1.00 30.56           O  
ATOM   1923  CB  ALA A 291      37.704  11.859   6.448  1.00 16.31           C  
ATOM   1924  H   ALA A 291      36.806  13.300   8.267  1.00  0.00           H  
ATOM   1925  HA  ALA A 291      38.139  10.814   8.263  1.00  0.00           H  
ATOM   1926  HB1 ALA A 291      38.257  11.182   5.797  1.00  0.00           H  
ATOM   1927  HB2 ALA A 291      36.660  11.545   6.432  1.00  0.00           H  
ATOM   1928  HB3 ALA A 291      37.757  12.857   6.012  1.00  0.00           H  
ATOM   1929  N   GLU A 292      40.118  13.436   7.791  1.00 26.98           N  
ATOM   1930  CA  GLU A 292      41.470  13.983   7.939  1.00 25.02           C  
ATOM   1931  C   GLU A 292      42.099  13.674   9.306  1.00 18.79           C  
ATOM   1932  O   GLU A 292      43.265  13.286   9.348  1.00 34.12           O  
ATOM   1933  CB  GLU A 292      41.424  15.507   7.719  1.00 27.52           C  
ATOM   1934  CG  GLU A 292      41.124  15.921   6.264  1.00 31.06           C  
ATOM   1935  CD  GLU A 292      40.867  17.421   6.095  1.00 28.11           C  
ATOM   1936  OE1 GLU A 292      41.032  17.888   4.947  1.00 24.55           O  
ATOM   1937  OE2 GLU A 292      40.498  18.079   7.093  1.00 27.50           O1-
ATOM   1938  H   GLU A 292      39.388  14.123   7.653  1.00  0.00           H  
ATOM   1939  HA  GLU A 292      42.112  13.539   7.180  1.00  0.00           H  
ATOM   1940  HB2 GLU A 292      42.372  15.957   8.018  1.00  0.00           H  
ATOM   1941  HB3 GLU A 292      40.671  15.929   8.385  1.00  0.00           H  
ATOM   1942  HG2 GLU A 292      41.966  15.640   5.631  1.00  0.00           H  
ATOM   1943  HG3 GLU A 292      40.260  15.388   5.873  1.00  0.00           H  
ATOM   1944  N   SER A 293      41.306  13.828  10.382  1.00 17.77           N  
ATOM   1945  CA  SER A 293      41.688  13.546  11.764  1.00 17.58           C  
ATOM   1946  C   SER A 293      42.009  12.060  12.001  1.00 23.24           C  
ATOM   1947  O   SER A 293      43.052  11.771  12.583  1.00 19.24           O  
ATOM   1948  CB  SER A 293      40.592  14.072  12.715  1.00 17.53           C  
ATOM   1949  OG  SER A 293      40.872  13.770  14.065  1.00 34.75           O  
ATOM   1950  H   SER A 293      40.365  14.176  10.250  1.00  0.00           H  
ATOM   1951  HA  SER A 293      42.600  14.110  11.968  1.00  0.00           H  
ATOM   1952  HB2 SER A 293      40.496  15.154  12.620  1.00  0.00           H  
ATOM   1953  HB3 SER A 293      39.619  13.648  12.469  1.00  0.00           H  
ATOM   1954  HG  SER A 293      40.820  12.818  14.183  1.00  0.00           H  
ATOM   1955  N   ILE A 294      41.137  11.156  11.517  1.00 22.48           N  
ATOM   1956  CA  ILE A 294      41.335   9.704  11.574  1.00 31.54           C  
ATOM   1957  C   ILE A 294      42.580   9.255  10.798  1.00 31.72           C  
ATOM   1958  O   ILE A 294      43.343   8.440  11.317  1.00 28.95           O  
ATOM   1959  CB  ILE A 294      40.097   8.913  11.055  1.00 21.43           C  
ATOM   1960  CG1 ILE A 294      38.898   9.106  12.006  1.00 25.53           C  
ATOM   1961  CG2 ILE A 294      40.333   7.399  10.825  1.00 24.41           C  
ATOM   1962  CD1 ILE A 294      37.563   8.725  11.366  1.00 20.43           C  
ATOM   1963  H   ILE A 294      40.296  11.473  11.052  1.00  0.00           H  
ATOM   1964  HA  ILE A 294      41.503   9.433  12.614  1.00  0.00           H  
ATOM   1965  HB  ILE A 294      39.820   9.346  10.091  1.00  0.00           H  
ATOM   1966 HG12 ILE A 294      39.047   8.518  12.912  1.00  0.00           H  
ATOM   1967 HG13 ILE A 294      38.827  10.141  12.334  1.00  0.00           H  
ATOM   1968 HG21 ILE A 294      39.430   6.885  10.498  1.00  0.00           H  
ATOM   1969 HG22 ILE A 294      41.076   7.200  10.056  1.00  0.00           H  
ATOM   1970 HG23 ILE A 294      40.673   6.921  11.741  1.00  0.00           H  
ATOM   1971 HD11 ILE A 294      36.728   9.079  11.968  1.00  0.00           H  
ATOM   1972 HD12 ILE A 294      37.465   9.158  10.371  1.00  0.00           H  
ATOM   1973 HD13 ILE A 294      37.481   7.644  11.275  1.00  0.00           H  
ATOM   1974  N   THR A 295      42.768   9.813   9.592  1.00 19.87           N  
ATOM   1975  CA  THR A 295      43.907   9.506   8.736  1.00 29.86           C  
ATOM   1976  C   THR A 295      45.243   9.995   9.320  1.00 31.38           C  
ATOM   1977  O   THR A 295      46.222   9.254   9.242  1.00 29.26           O  
ATOM   1978  CB  THR A 295      43.766  10.109   7.323  1.00 16.10           C  
ATOM   1979  CG2 THR A 295      44.895   9.677   6.380  1.00 24.22           C  
ATOM   1980  OG1 THR A 295      42.549   9.675   6.756  1.00 46.79           O  
ATOM   1981  H   THR A 295      42.099  10.483   9.237  1.00  0.00           H  
ATOM   1982  HA  THR A 295      43.960   8.419   8.640  1.00  0.00           H  
ATOM   1983  HB  THR A 295      43.734  11.199   7.375  1.00  0.00           H  
ATOM   1984  HG1 THR A 295      41.821  10.086   7.235  1.00  0.00           H  
ATOM   1985 HG21 THR A 295      44.723  10.026   5.372  1.00  0.00           H  
ATOM   1986 HG22 THR A 295      45.867  10.060   6.680  1.00  0.00           H  
ATOM   1987 HG23 THR A 295      44.965   8.594   6.360  1.00  0.00           H  
ATOM   1988  N   ASP A 296      45.249  11.201   9.920  1.00 35.66           N  
ATOM   1989  CA  ASP A 296      46.410  11.754  10.613  1.00 32.09           C  
ATOM   1990  C   ASP A 296      46.781  10.878  11.819  1.00 20.05           C  
ATOM   1991  O   ASP A 296      47.923  10.441  11.870  1.00 29.07           O  
ATOM   1992  CB  ASP A 296      46.248  13.240  11.010  1.00 27.91           C  
ATOM   1993  CG  ASP A 296      47.524  13.857  11.606  1.00 42.84           C  
ATOM   1994  OD1 ASP A 296      48.605  13.668  11.004  1.00 53.69           O  
ATOM   1995  OD2 ASP A 296      47.402  14.555  12.635  1.00 33.86           O1-
ATOM   1996  H   ASP A 296      44.407  11.763   9.939  1.00  0.00           H  
ATOM   1997  HA  ASP A 296      47.238  11.697   9.902  1.00  0.00           H  
ATOM   1998  HB2 ASP A 296      45.944  13.840  10.152  1.00  0.00           H  
ATOM   1999  HB3 ASP A 296      45.442  13.327  11.741  1.00  0.00           H  
ATOM   2000  N   VAL A 297      45.812  10.567  12.702  1.00 19.45           N  
ATOM   2001  CA  VAL A 297      45.989   9.667  13.850  1.00 30.04           C  
ATOM   2002  C   VAL A 297      46.541   8.279  13.458  1.00 32.03           C  
ATOM   2003  O   VAL A 297      47.479   7.819  14.107  1.00 30.10           O  
ATOM   2004  CB  VAL A 297      44.673   9.509  14.678  1.00 32.92           C  
ATOM   2005  CG1 VAL A 297      44.611   8.289  15.627  1.00 24.12           C  
ATOM   2006  CG2 VAL A 297      44.377  10.791  15.481  1.00 32.18           C  
ATOM   2007  H   VAL A 297      44.885  10.953  12.578  1.00  0.00           H  
ATOM   2008  HA  VAL A 297      46.738  10.133  14.493  1.00  0.00           H  
ATOM   2009  HB  VAL A 297      43.849   9.391  13.972  1.00  0.00           H  
ATOM   2010 HG11 VAL A 297      43.741   8.342  16.279  1.00  0.00           H  
ATOM   2011 HG12 VAL A 297      44.532   7.350  15.080  1.00  0.00           H  
ATOM   2012 HG13 VAL A 297      45.490   8.235  16.268  1.00  0.00           H  
ATOM   2013 HG21 VAL A 297      43.420  10.726  15.999  1.00  0.00           H  
ATOM   2014 HG22 VAL A 297      45.141  10.977  16.233  1.00  0.00           H  
ATOM   2015 HG23 VAL A 297      44.338  11.670  14.839  1.00  0.00           H  
ATOM   2016  N   LEU A 298      45.997   7.682  12.382  1.00 26.65           N  
ATOM   2017  CA  LEU A 298      46.438   6.409  11.811  1.00 20.08           C  
ATOM   2018  C   LEU A 298      47.903   6.442  11.345  1.00 20.33           C  
ATOM   2019  O   LEU A 298      48.700   5.655  11.847  1.00 28.09           O  
ATOM   2020  CB  LEU A 298      45.463   5.977  10.688  1.00 16.36           C  
ATOM   2021  CG  LEU A 298      45.835   4.677   9.935  1.00 23.14           C  
ATOM   2022  CD1 LEU A 298      45.963   3.459  10.869  1.00 17.61           C  
ATOM   2023  CD2 LEU A 298      44.848   4.401   8.790  1.00 15.99           C  
ATOM   2024  H   LEU A 298      45.226   8.133  11.906  1.00  0.00           H  
ATOM   2025  HA  LEU A 298      46.370   5.670  12.610  1.00  0.00           H  
ATOM   2026  HB2 LEU A 298      44.465   5.866  11.111  1.00  0.00           H  
ATOM   2027  HB3 LEU A 298      45.383   6.787   9.963  1.00  0.00           H  
ATOM   2028  HG  LEU A 298      46.800   4.830   9.454  1.00  0.00           H  
ATOM   2029 HD11 LEU A 298      45.587   2.553  10.396  1.00  0.00           H  
ATOM   2030 HD12 LEU A 298      47.005   3.273  11.125  1.00  0.00           H  
ATOM   2031 HD13 LEU A 298      45.411   3.600  11.798  1.00  0.00           H  
ATOM   2032 HD21 LEU A 298      45.302   3.767   8.028  1.00  0.00           H  
ATOM   2033 HD22 LEU A 298      43.949   3.899   9.149  1.00  0.00           H  
ATOM   2034 HD23 LEU A 298      44.536   5.325   8.301  1.00  0.00           H  
ATOM   2035  N   VAL A 299      48.226   7.338  10.400  1.00 19.78           N  
ATOM   2036  CA  VAL A 299      49.547   7.424   9.775  1.00 31.51           C  
ATOM   2037  C   VAL A 299      50.640   7.939  10.735  1.00 37.37           C  
ATOM   2038  O   VAL A 299      51.732   7.378  10.739  1.00 32.47           O  
ATOM   2039  CB  VAL A 299      49.500   8.285   8.479  1.00 29.66           C  
ATOM   2040  CG1 VAL A 299      50.871   8.657   7.876  1.00 22.98           C  
ATOM   2041  CG2 VAL A 299      48.658   7.572   7.404  1.00 20.61           C  
ATOM   2042  H   VAL A 299      47.520   7.970  10.044  1.00  0.00           H  
ATOM   2043  HA  VAL A 299      49.835   6.410   9.488  1.00  0.00           H  
ATOM   2044  HB  VAL A 299      48.994   9.223   8.714  1.00  0.00           H  
ATOM   2045 HG11 VAL A 299      50.753   9.172   6.922  1.00  0.00           H  
ATOM   2046 HG12 VAL A 299      51.443   9.324   8.521  1.00  0.00           H  
ATOM   2047 HG13 VAL A 299      51.472   7.766   7.694  1.00  0.00           H  
ATOM   2048 HG21 VAL A 299      48.602   8.166   6.495  1.00  0.00           H  
ATOM   2049 HG22 VAL A 299      49.087   6.606   7.137  1.00  0.00           H  
ATOM   2050 HG23 VAL A 299      47.634   7.399   7.737  1.00  0.00           H  
ATOM   2051  N   ARG A 300      50.323   8.944  11.568  1.00 33.05           N  
ATOM   2052  CA  ARG A 300      51.233   9.537  12.554  1.00 31.66           C  
ATOM   2053  C   ARG A 300      51.741   8.539  13.611  1.00 30.93           C  
ATOM   2054  O   ARG A 300      52.886   8.674  14.042  1.00 24.88           O  
ATOM   2055  CB  ARG A 300      50.539  10.754  13.199  1.00 33.46           C  
ATOM   2056  CG  ARG A 300      51.406  11.622  14.127  1.00 41.55           C  
ATOM   2057  CD  ARG A 300      50.705  12.936  14.517  1.00 51.49           C  
ATOM   2058  NE  ARG A 300      50.540  13.827  13.360  1.00 62.71           N  
ATOM   2059  CZ  ARG A 300      51.480  14.617  12.820  1.00 66.78           C  
ATOM   2060  NH1 ARG A 300      52.692  14.750  13.379  1.00 63.88           N  
ATOM   2061  NH2 ARG A 300      51.187  15.276  11.693  1.00 65.29           N1+
ATOM   2062  H   ARG A 300      49.395   9.349  11.530  1.00  0.00           H  
ATOM   2063  HA  ARG A 300      52.103   9.899  12.004  1.00  0.00           H  
ATOM   2064  HB2 ARG A 300      50.182  11.391  12.389  1.00  0.00           H  
ATOM   2065  HB3 ARG A 300      49.660  10.422  13.753  1.00  0.00           H  
ATOM   2066  HG2 ARG A 300      51.769  11.093  15.008  1.00  0.00           H  
ATOM   2067  HG3 ARG A 300      52.292  11.881  13.546  1.00  0.00           H  
ATOM   2068  HD2 ARG A 300      49.677  12.687  14.783  1.00  0.00           H  
ATOM   2069  HD3 ARG A 300      51.134  13.414  15.397  1.00  0.00           H  
ATOM   2070  HE  ARG A 300      49.652  13.761  12.872  1.00  0.00           H  
ATOM   2071 HH11 ARG A 300      53.390  15.345  12.959  1.00  0.00           H  
ATOM   2072 HH12 ARG A 300      52.909  14.250  14.229  1.00  0.00           H  
ATOM   2073 HH21 ARG A 300      51.860  15.883  11.249  1.00  0.00           H  
ATOM   2074 HH22 ARG A 300      50.281  15.130  11.261  1.00  0.00           H  
ATOM   2075  N   THR A 301      50.907   7.550  13.978  1.00 26.91           N  
ATOM   2076  CA  THR A 301      51.263   6.513  14.947  1.00 34.70           C  
ATOM   2077  C   THR A 301      51.718   5.194  14.295  1.00 39.64           C  
ATOM   2078  O   THR A 301      52.539   4.519  14.917  1.00 45.93           O  
ATOM   2079  CB  THR A 301      50.088   6.177  15.903  1.00 36.86           C  
ATOM   2080  CG2 THR A 301      49.665   7.371  16.752  1.00 34.62           C  
ATOM   2081  OG1 THR A 301      48.941   5.705  15.227  1.00 23.23           O  
ATOM   2082  H   THR A 301      49.984   7.493  13.571  1.00  0.00           H  
ATOM   2083  HA  THR A 301      52.090   6.862  15.570  1.00  0.00           H  
ATOM   2084  HB  THR A 301      50.400   5.386  16.587  1.00  0.00           H  
ATOM   2085  HG1 THR A 301      48.491   6.454  14.820  1.00  0.00           H  
ATOM   2086 HG21 THR A 301      48.900   7.074  17.468  1.00  0.00           H  
ATOM   2087 HG22 THR A 301      50.507   7.769  17.319  1.00  0.00           H  
ATOM   2088 HG23 THR A 301      49.270   8.174  16.130  1.00  0.00           H  
ATOM   2089  N   LYS A 302      51.192   4.822  13.112  1.00 36.54           N  
ATOM   2090  CA  LYS A 302      51.358   3.472  12.556  1.00 36.32           C  
ATOM   2091  C   LYS A 302      52.045   3.440  11.175  1.00 35.83           C  
ATOM   2092  O   LYS A 302      51.915   2.399  10.533  1.00 33.64           O  
ATOM   2093  CB  LYS A 302      49.992   2.725  12.466  1.00 33.59           C  
ATOM   2094  CG  LYS A 302      49.054   2.742  13.684  1.00 29.46           C  
ATOM   2095  CD  LYS A 302      49.657   2.275  15.019  1.00 26.92           C  
ATOM   2096  CE  LYS A 302      48.622   2.300  16.157  1.00 30.50           C  
ATOM   2097  NZ  LYS A 302      49.197   1.863  17.438  1.00 31.83           N1+
ATOM   2098  H   LYS A 302      50.516   5.415  12.648  1.00  0.00           H  
ATOM   2099  HA  LYS A 302      52.003   2.870  13.198  1.00  0.00           H  
ATOM   2100  HB2 LYS A 302      50.170   1.680  12.211  1.00  0.00           H  
ATOM   2101  HB3 LYS A 302      49.424   3.131  11.630  1.00  0.00           H  
ATOM   2102  HG2 LYS A 302      48.632   3.737  13.784  1.00  0.00           H  
ATOM   2103  HG3 LYS A 302      48.201   2.103  13.453  1.00  0.00           H  
ATOM   2104  HD2 LYS A 302      50.070   1.275  14.901  1.00  0.00           H  
ATOM   2105  HD3 LYS A 302      50.495   2.910  15.297  1.00  0.00           H  
ATOM   2106  HE2 LYS A 302      48.229   3.307  16.293  1.00  0.00           H  
ATOM   2107  HE3 LYS A 302      47.780   1.651  15.917  1.00  0.00           H  
ATOM   2108  HZ1 LYS A 302      49.967   2.465  17.694  1.00  0.00           H  
ATOM   2109  HZ2 LYS A 302      48.486   1.898  18.155  1.00  0.00           H  
ATOM   2110  HZ3 LYS A 302      49.528   0.911  17.337  1.00  0.00           H  
ATOM   2111  N   ARG A 303      52.751   4.498  10.706  1.00 30.19           N  
ATOM   2112  CA  ARG A 303      53.343   4.505   9.348  1.00 40.25           C  
ATOM   2113  C   ARG A 303      54.271   3.313   9.056  1.00 29.60           C  
ATOM   2114  O   ARG A 303      54.124   2.706   8.000  1.00 26.64           O  
ATOM   2115  CB  ARG A 303      54.024   5.836   8.930  1.00 48.24           C  
ATOM   2116  CG  ARG A 303      55.466   6.118   9.444  1.00 66.71           C  
ATOM   2117  CD  ARG A 303      56.362   6.931   8.488  1.00 71.18           C  
ATOM   2118  NE  ARG A 303      56.412   6.360   7.129  1.00 75.70           N  
ATOM   2119  CZ  ARG A 303      57.381   6.511   6.212  1.00 75.83           C  
ATOM   2120  NH1 ARG A 303      58.521   7.156   6.495  1.00 71.60           N  
ATOM   2121  NH2 ARG A 303      57.194   6.015   4.982  1.00 70.58           N1+
ATOM   2122  H   ARG A 303      52.820   5.352  11.244  1.00  0.00           H  
ATOM   2123  HA  ARG A 303      52.490   4.389   8.675  1.00  0.00           H  
ATOM   2124  HB2 ARG A 303      53.388   6.699   9.106  1.00  0.00           H  
ATOM   2125  HB3 ARG A 303      54.060   5.774   7.843  1.00  0.00           H  
ATOM   2126  HG2 ARG A 303      55.338   6.679  10.371  1.00  0.00           H  
ATOM   2127  HG3 ARG A 303      56.043   5.246   9.729  1.00  0.00           H  
ATOM   2128  HD2 ARG A 303      56.188   8.006   8.525  1.00  0.00           H  
ATOM   2129  HD3 ARG A 303      57.376   6.789   8.861  1.00  0.00           H  
ATOM   2130  HE  ARG A 303      55.525   6.004   6.796  1.00  0.00           H  
ATOM   2131 HH11 ARG A 303      59.238   7.274   5.795  1.00  0.00           H  
ATOM   2132 HH12 ARG A 303      58.660   7.538   7.420  1.00  0.00           H  
ATOM   2133 HH21 ARG A 303      57.905   6.113   4.272  1.00  0.00           H  
ATOM   2134 HH22 ARG A 303      56.309   5.588   4.745  1.00  0.00           H  
ATOM   2135  N   ASP A 304      55.162   2.974  10.007  1.00 25.53           N  
ATOM   2136  CA  ASP A 304      56.053   1.819   9.922  1.00 32.55           C  
ATOM   2137  C   ASP A 304      55.282   0.508   9.859  1.00 39.55           C  
ATOM   2138  O   ASP A 304      55.520  -0.251   8.925  1.00 26.46           O  
ATOM   2139  CB  ASP A 304      57.137   1.770  11.019  1.00 29.00           C  
ATOM   2140  CG  ASP A 304      58.244   2.802  10.813  1.00 36.68           C  
ATOM   2141  OD1 ASP A 304      58.891   2.714   9.745  1.00 35.17           O  
ATOM   2142  OD2 ASP A 304      58.485   3.589  11.752  1.00 37.24           O1-
ATOM   2143  H   ASP A 304      55.218   3.520  10.854  1.00  0.00           H  
ATOM   2144  HA  ASP A 304      56.563   1.910   8.960  1.00  0.00           H  
ATOM   2145  HB2 ASP A 304      56.670   1.950  11.989  1.00  0.00           H  
ATOM   2146  HB3 ASP A 304      57.601   0.785  11.097  1.00  0.00           H  
ATOM   2147  N   TRP A 305      54.337   0.300  10.792  1.00 30.87           N  
ATOM   2148  CA  TRP A 305      53.489  -0.889  10.821  1.00 34.75           C  
ATOM   2149  C   TRP A 305      52.712  -1.085   9.506  1.00 38.61           C  
ATOM   2150  O   TRP A 305      52.793  -2.167   8.939  1.00 24.62           O  
ATOM   2151  CB  TRP A 305      52.565  -0.863  12.052  1.00 34.59           C  
ATOM   2152  CG  TRP A 305      51.855  -2.158  12.319  1.00 36.40           C  
ATOM   2153  CD1 TRP A 305      52.320  -3.140  13.124  1.00 36.52           C  
ATOM   2154  CD2 TRP A 305      50.638  -2.687  11.707  1.00 44.82           C  
ATOM   2155  CE2 TRP A 305      50.427  -4.011  12.199  1.00 39.82           C  
ATOM   2156  CE3 TRP A 305      49.697  -2.195  10.770  1.00 36.31           C  
ATOM   2157  NE1 TRP A 305      51.474  -4.227  13.068  1.00 42.23           N  
ATOM   2158  CZ2 TRP A 305      49.350  -4.807  11.777  1.00 23.09           C  
ATOM   2159  CZ3 TRP A 305      48.614  -2.986  10.337  1.00 34.02           C  
ATOM   2160  CH2 TRP A 305      48.437  -4.288  10.843  1.00 31.35           C  
ATOM   2161  H   TRP A 305      54.171   0.995  11.504  1.00  0.00           H  
ATOM   2162  HA  TRP A 305      54.166  -1.738  10.937  1.00  0.00           H  
ATOM   2163  HB2 TRP A 305      53.149  -0.623  12.941  1.00  0.00           H  
ATOM   2164  HB3 TRP A 305      51.823  -0.070  11.957  1.00  0.00           H  
ATOM   2165  HD1 TRP A 305      53.226  -3.072  13.709  1.00  0.00           H  
ATOM   2166  HE1 TRP A 305      51.628  -5.069  13.605  1.00  0.00           H  
ATOM   2167  HE3 TRP A 305      49.817  -1.199  10.373  1.00  0.00           H  
ATOM   2168  HZ2 TRP A 305      49.237  -5.813  12.153  1.00  0.00           H  
ATOM   2169  HZ3 TRP A 305      47.920  -2.594   9.610  1.00  0.00           H  
ATOM   2170  HH2 TRP A 305      47.610  -4.892  10.505  1.00  0.00           H  
ATOM   2171  N   LEU A 306      52.052  -0.024   9.011  1.00 41.65           N  
ATOM   2172  CA  LEU A 306      51.343   0.002   7.730  1.00 37.41           C  
ATOM   2173  C   LEU A 306      52.254  -0.328   6.533  1.00 34.37           C  
ATOM   2174  O   LEU A 306      51.866  -1.164   5.723  1.00 35.73           O  
ATOM   2175  CB  LEU A 306      50.654   1.372   7.535  1.00 29.24           C  
ATOM   2176  CG  LEU A 306      49.427   1.607   8.445  1.00 30.58           C  
ATOM   2177  CD1 LEU A 306      48.973   3.082   8.383  1.00 33.12           C  
ATOM   2178  CD2 LEU A 306      48.275   0.636   8.119  1.00 27.18           C  
ATOM   2179  H   LEU A 306      52.057   0.847   9.529  1.00  0.00           H  
ATOM   2180  HA  LEU A 306      50.580  -0.777   7.767  1.00  0.00           H  
ATOM   2181  HB2 LEU A 306      51.392   2.159   7.701  1.00  0.00           H  
ATOM   2182  HB3 LEU A 306      50.337   1.485   6.497  1.00  0.00           H  
ATOM   2183  HG  LEU A 306      49.724   1.416   9.476  1.00  0.00           H  
ATOM   2184 HD11 LEU A 306      48.957   3.528   9.377  1.00  0.00           H  
ATOM   2185 HD12 LEU A 306      49.641   3.693   7.775  1.00  0.00           H  
ATOM   2186 HD13 LEU A 306      47.976   3.198   7.958  1.00  0.00           H  
ATOM   2187 HD21 LEU A 306      47.293   1.101   8.207  1.00  0.00           H  
ATOM   2188 HD22 LEU A 306      48.358   0.248   7.105  1.00  0.00           H  
ATOM   2189 HD23 LEU A 306      48.284  -0.218   8.795  1.00  0.00           H  
ATOM   2190  N   VAL A 307      53.448   0.286   6.465  1.00 31.89           N  
ATOM   2191  CA  VAL A 307      54.438   0.067   5.405  1.00 31.41           C  
ATOM   2192  C   VAL A 307      55.013  -1.369   5.382  1.00 37.96           C  
ATOM   2193  O   VAL A 307      55.116  -1.934   4.292  1.00 55.61           O  
ATOM   2194  CB  VAL A 307      55.586   1.124   5.465  1.00 32.62           C  
ATOM   2195  CG1 VAL A 307      56.856   0.796   4.649  1.00 28.53           C  
ATOM   2196  CG2 VAL A 307      55.074   2.507   5.016  1.00 25.81           C  
ATOM   2197  H   VAL A 307      53.700   0.965   7.172  1.00  0.00           H  
ATOM   2198  HA  VAL A 307      53.913   0.207   4.457  1.00  0.00           H  
ATOM   2199  HB  VAL A 307      55.892   1.216   6.509  1.00  0.00           H  
ATOM   2200 HG11 VAL A 307      57.572   1.618   4.697  1.00  0.00           H  
ATOM   2201 HG12 VAL A 307      57.373  -0.087   5.018  1.00  0.00           H  
ATOM   2202 HG13 VAL A 307      56.617   0.628   3.599  1.00  0.00           H  
ATOM   2203 HG21 VAL A 307      55.804   3.287   5.232  1.00  0.00           H  
ATOM   2204 HG22 VAL A 307      54.881   2.522   3.942  1.00  0.00           H  
ATOM   2205 HG23 VAL A 307      54.143   2.783   5.505  1.00  0.00           H  
ATOM   2206  N   LYS A 308      55.342  -1.947   6.555  1.00 28.47           N  
ATOM   2207  CA  LYS A 308      55.881  -3.314   6.659  1.00 28.92           C  
ATOM   2208  C   LYS A 308      54.798  -4.404   6.516  1.00 40.01           C  
ATOM   2209  O   LYS A 308      55.144  -5.539   6.192  1.00 38.90           O  
ATOM   2210  CB  LYS A 308      56.673  -3.531   7.971  1.00 38.89           C  
ATOM   2211  CG  LYS A 308      57.766  -2.508   8.362  1.00 60.37           C  
ATOM   2212  CD  LYS A 308      58.600  -1.850   7.240  1.00 62.50           C  
ATOM   2213  CE  LYS A 308      58.890  -0.360   7.503  1.00 56.41           C  
ATOM   2214  NZ  LYS A 308      59.606  -0.136   8.772  1.00 57.46           N1+
ATOM   2215  H   LYS A 308      55.230  -1.434   7.421  1.00  0.00           H  
ATOM   2216  HA  LYS A 308      56.569  -3.475   5.827  1.00  0.00           H  
ATOM   2217  HB2 LYS A 308      57.142  -4.515   7.914  1.00  0.00           H  
ATOM   2218  HB3 LYS A 308      55.973  -3.594   8.807  1.00  0.00           H  
ATOM   2219  HG2 LYS A 308      57.327  -1.749   8.997  1.00  0.00           H  
ATOM   2220  HG3 LYS A 308      58.460  -3.015   9.034  1.00  0.00           H  
ATOM   2221  HD2 LYS A 308      59.546  -2.383   7.142  1.00  0.00           H  
ATOM   2222  HD3 LYS A 308      58.120  -1.945   6.269  1.00  0.00           H  
ATOM   2223  HE2 LYS A 308      57.953   0.197   7.538  1.00  0.00           H  
ATOM   2224  HE3 LYS A 308      59.476   0.062   6.686  1.00  0.00           H  
ATOM   2225  HZ1 LYS A 308      60.520  -0.564   8.733  1.00  0.00           H  
ATOM   2226  HZ2 LYS A 308      59.700   0.860   8.933  1.00  0.00           H  
ATOM   2227  HZ3 LYS A 308      59.076  -0.537   9.531  1.00  0.00           H  
ATOM   2228  N   GLN A 309      53.519  -4.041   6.716  1.00 26.49           N  
ATOM   2229  CA  GLN A 309      52.352  -4.872   6.409  1.00 29.86           C  
ATOM   2230  C   GLN A 309      51.868  -4.688   4.960  1.00 36.25           C  
ATOM   2231  O   GLN A 309      50.810  -5.210   4.623  1.00 41.60           O  
ATOM   2232  CB  GLN A 309      51.230  -4.587   7.428  1.00 24.41           C  
ATOM   2233  CG  GLN A 309      51.586  -4.989   8.872  1.00 30.47           C  
ATOM   2234  CD  GLN A 309      51.651  -6.490   9.147  1.00 40.63           C  
ATOM   2235  NE2 GLN A 309      52.309  -6.857  10.248  1.00 43.09           N  
ATOM   2236  OE1 GLN A 309      51.104  -7.304   8.406  1.00 45.69           O  
ATOM   2237  H   GLN A 309      53.316  -3.098   7.020  1.00  0.00           H  
ATOM   2238  HA  GLN A 309      52.628  -5.924   6.497  1.00  0.00           H  
ATOM   2239  HB2 GLN A 309      50.306  -5.092   7.143  1.00  0.00           H  
ATOM   2240  HB3 GLN A 309      50.992  -3.522   7.406  1.00  0.00           H  
ATOM   2241  HG2 GLN A 309      52.543  -4.566   9.170  1.00  0.00           H  
ATOM   2242  HG3 GLN A 309      50.843  -4.564   9.533  1.00  0.00           H  
ATOM   2243 HE21 GLN A 309      52.380  -7.835  10.489  1.00  0.00           H  
ATOM   2244 HE22 GLN A 309      52.740  -6.164  10.841  1.00  0.00           H  
ATOM   2245  N   ARG A 310      52.668  -4.003   4.122  1.00 40.32           N  
ATOM   2246  CA  ARG A 310      52.500  -3.835   2.676  1.00 35.53           C  
ATOM   2247  C   ARG A 310      51.316  -2.932   2.280  1.00 32.08           C  
ATOM   2248  O   ARG A 310      50.727  -3.121   1.214  1.00 27.56           O  
ATOM   2249  CB  ARG A 310      52.506  -5.191   1.930  1.00 38.21           C  
ATOM   2250  CG  ARG A 310      53.521  -6.224   2.470  1.00 45.70           C  
ATOM   2251  CD  ARG A 310      53.802  -7.369   1.496  1.00 57.72           C  
ATOM   2252  NE  ARG A 310      52.559  -7.953   0.971  1.00 66.78           N  
ATOM   2253  CZ  ARG A 310      52.391  -8.406  -0.282  1.00 66.65           C  
ATOM   2254  NH1 ARG A 310      53.388  -8.396  -1.174  1.00 72.54           N  
ATOM   2255  NH2 ARG A 310      51.205  -8.871  -0.671  1.00 59.95           N1+
ATOM   2256  H   ARG A 310      53.516  -3.601   4.499  1.00  0.00           H  
ATOM   2257  HA  ARG A 310      53.386  -3.290   2.349  1.00  0.00           H  
ATOM   2258  HB2 ARG A 310      52.707  -5.002   0.874  1.00  0.00           H  
ATOM   2259  HB3 ARG A 310      51.510  -5.635   1.973  1.00  0.00           H  
ATOM   2260  HG2 ARG A 310      54.463  -5.683   2.570  1.00  0.00           H  
ATOM   2261  HG3 ARG A 310      53.288  -6.600   3.466  1.00  0.00           H  
ATOM   2262  HD2 ARG A 310      54.275  -8.189   2.037  1.00  0.00           H  
ATOM   2263  HD3 ARG A 310      54.511  -7.052   0.731  1.00  0.00           H  
ATOM   2264  HE  ARG A 310      51.784  -8.024   1.616  1.00  0.00           H  
ATOM   2265 HH11 ARG A 310      53.235  -8.727  -2.116  1.00  0.00           H  
ATOM   2266 HH12 ARG A 310      54.297  -8.044  -0.913  1.00  0.00           H  
ATOM   2267 HH21 ARG A 310      51.060  -9.193  -1.618  1.00  0.00           H  
ATOM   2268 HH22 ARG A 310      50.377  -8.796  -0.080  1.00  0.00           H  
ATOM   2269  N   GLY A 311      51.018  -1.945   3.140  1.00 22.77           N  
ATOM   2270  CA  GLY A 311      50.042  -0.879   2.938  1.00 21.52           C  
ATOM   2271  C   GLY A 311      48.621  -1.414   2.735  1.00 34.06           C  
ATOM   2272  O   GLY A 311      48.215  -2.407   3.342  1.00 32.15           O  
ATOM   2273  H   GLY A 311      51.541  -1.893   4.006  1.00  0.00           H  
ATOM   2274  HA2 GLY A 311      50.349  -0.275   2.082  1.00  0.00           H  
ATOM   2275  HA3 GLY A 311      50.048  -0.225   3.810  1.00  0.00           H  
ATOM   2276  N   TRP A 312      47.869  -0.707   1.879  1.00 35.73           N  
ATOM   2277  CA  TRP A 312      46.481  -1.006   1.533  1.00 23.89           C  
ATOM   2278  C   TRP A 312      46.282  -2.222   0.613  1.00 28.81           C  
ATOM   2279  O   TRP A 312      45.171  -2.750   0.584  1.00 30.61           O  
ATOM   2280  CB  TRP A 312      45.800   0.259   0.990  1.00 21.99           C  
ATOM   2281  CG  TRP A 312      45.633   1.320   2.033  1.00 20.84           C  
ATOM   2282  CD1 TRP A 312      46.413   2.412   2.198  1.00 21.02           C  
ATOM   2283  CD2 TRP A 312      44.678   1.338   3.136  1.00 19.60           C  
ATOM   2284  CE2 TRP A 312      44.919   2.501   3.925  1.00 25.40           C  
ATOM   2285  CE3 TRP A 312      43.629   0.487   3.554  1.00 28.60           C  
ATOM   2286  NE1 TRP A 312      45.982   3.115   3.301  1.00 26.94           N  
ATOM   2287  CZ2 TRP A 312      44.158   2.810   5.065  1.00 28.08           C  
ATOM   2288  CZ3 TRP A 312      42.862   0.779   4.700  1.00 31.07           C  
ATOM   2289  CH2 TRP A 312      43.125   1.938   5.455  1.00 26.55           C  
ATOM   2290  H   TRP A 312      48.268   0.101   1.424  1.00  0.00           H  
ATOM   2291  HA  TRP A 312      45.975  -1.259   2.463  1.00  0.00           H  
ATOM   2292  HB2 TRP A 312      46.354   0.664   0.142  1.00  0.00           H  
ATOM   2293  HB3 TRP A 312      44.803   0.019   0.617  1.00  0.00           H  
ATOM   2294  HD1 TRP A 312      47.243   2.675   1.562  1.00  0.00           H  
ATOM   2295  HE1 TRP A 312      46.411   3.978   3.617  1.00  0.00           H  
ATOM   2296  HE3 TRP A 312      43.413  -0.400   2.979  1.00  0.00           H  
ATOM   2297  HZ2 TRP A 312      44.366   3.703   5.637  1.00  0.00           H  
ATOM   2298  HZ3 TRP A 312      42.065   0.112   4.998  1.00  0.00           H  
ATOM   2299  HH2 TRP A 312      42.534   2.159   6.331  1.00  0.00           H  
ATOM   2300  N   ASP A 313      47.348  -2.697  -0.055  1.00 27.82           N  
ATOM   2301  CA  ASP A 313      47.370  -4.018  -0.695  1.00 28.38           C  
ATOM   2302  C   ASP A 313      47.333  -5.145   0.350  1.00 34.49           C  
ATOM   2303  O   ASP A 313      46.536  -6.067   0.196  1.00 26.41           O  
ATOM   2304  CB  ASP A 313      48.542  -4.213  -1.681  1.00 30.84           C  
ATOM   2305  CG  ASP A 313      48.581  -3.170  -2.802  1.00 39.33           C  
ATOM   2306  OD1 ASP A 313      47.515  -2.955  -3.419  1.00 47.51           O  
ATOM   2307  OD2 ASP A 313      49.693  -2.679  -3.091  1.00 34.77           O1-
ATOM   2308  H   ASP A 313      48.233  -2.214  -0.002  1.00  0.00           H  
ATOM   2309  HA  ASP A 313      46.449  -4.109  -1.276  1.00  0.00           H  
ATOM   2310  HB2 ASP A 313      48.518  -5.206  -2.133  1.00  0.00           H  
ATOM   2311  HB3 ASP A 313      49.480  -4.152  -1.127  1.00  0.00           H  
ATOM   2312  N   GLY A 314      48.122  -5.007   1.429  1.00 33.38           N  
ATOM   2313  CA  GLY A 314      48.139  -5.942   2.554  1.00 35.62           C  
ATOM   2314  C   GLY A 314      46.827  -5.944   3.353  1.00 32.63           C  
ATOM   2315  O   GLY A 314      46.465  -6.982   3.902  1.00 21.88           O  
ATOM   2316  H   GLY A 314      48.740  -4.210   1.490  1.00  0.00           H  
ATOM   2317  HA2 GLY A 314      48.941  -5.652   3.221  1.00  0.00           H  
ATOM   2318  HA3 GLY A 314      48.364  -6.950   2.205  1.00  0.00           H  
ATOM   2319  N   PHE A 315      46.102  -4.812   3.381  1.00 33.91           N  
ATOM   2320  CA  PHE A 315      44.755  -4.690   3.941  1.00 30.42           C  
ATOM   2321  C   PHE A 315      43.716  -5.543   3.191  1.00 30.07           C  
ATOM   2322  O   PHE A 315      42.964  -6.281   3.829  1.00 26.49           O  
ATOM   2323  CB  PHE A 315      44.355  -3.201   3.975  1.00 35.23           C  
ATOM   2324  CG  PHE A 315      42.929  -2.908   4.387  1.00 30.72           C  
ATOM   2325  CD1 PHE A 315      42.575  -2.980   5.745  1.00 23.08           C  
ATOM   2326  CD2 PHE A 315      41.916  -2.721   3.421  1.00 26.02           C  
ATOM   2327  CE1 PHE A 315      41.258  -2.801   6.125  1.00 28.81           C  
ATOM   2328  CE2 PHE A 315      40.603  -2.545   3.831  1.00 33.71           C  
ATOM   2329  CZ  PHE A 315      40.271  -2.581   5.177  1.00 28.18           C  
ATOM   2330  H   PHE A 315      46.472  -3.987   2.931  1.00  0.00           H  
ATOM   2331  HA  PHE A 315      44.789  -5.050   4.971  1.00  0.00           H  
ATOM   2332  HB2 PHE A 315      45.019  -2.663   4.649  1.00  0.00           H  
ATOM   2333  HB3 PHE A 315      44.500  -2.760   2.996  1.00  0.00           H  
ATOM   2334  HD1 PHE A 315      43.323  -3.184   6.492  1.00  0.00           H  
ATOM   2335  HD2 PHE A 315      42.158  -2.713   2.368  1.00  0.00           H  
ATOM   2336  HE1 PHE A 315      41.019  -2.853   7.168  1.00  0.00           H  
ATOM   2337  HE2 PHE A 315      39.827  -2.397   3.107  1.00  0.00           H  
ATOM   2338  HZ  PHE A 315      39.243  -2.455   5.484  1.00  0.00           H  
ATOM   2339  N   VAL A 316      43.715  -5.420   1.852  1.00 28.27           N  
ATOM   2340  CA  VAL A 316      42.848  -6.151   0.925  1.00 27.20           C  
ATOM   2341  C   VAL A 316      43.022  -7.680   1.019  1.00 25.12           C  
ATOM   2342  O   VAL A 316      42.024  -8.398   1.044  1.00 27.19           O  
ATOM   2343  CB  VAL A 316      43.097  -5.672  -0.541  1.00 27.94           C  
ATOM   2344  CG1 VAL A 316      42.656  -6.632  -1.664  1.00 26.77           C  
ATOM   2345  CG2 VAL A 316      42.451  -4.299  -0.771  1.00 26.74           C  
ATOM   2346  H   VAL A 316      44.374  -4.787   1.419  1.00  0.00           H  
ATOM   2347  HA  VAL A 316      41.816  -5.922   1.199  1.00  0.00           H  
ATOM   2348  HB  VAL A 316      44.170  -5.527  -0.669  1.00  0.00           H  
ATOM   2349 HG11 VAL A 316      42.782  -6.165  -2.640  1.00  0.00           H  
ATOM   2350 HG12 VAL A 316      43.249  -7.547  -1.684  1.00  0.00           H  
ATOM   2351 HG13 VAL A 316      41.607  -6.908  -1.554  1.00  0.00           H  
ATOM   2352 HG21 VAL A 316      42.689  -3.901  -1.758  1.00  0.00           H  
ATOM   2353 HG22 VAL A 316      41.367  -4.377  -0.693  1.00  0.00           H  
ATOM   2354 HG23 VAL A 316      42.779  -3.568  -0.034  1.00  0.00           H  
ATOM   2355  N   GLU A 317      44.284  -8.130   1.075  1.00 24.07           N  
ATOM   2356  CA  GLU A 317      44.690  -9.535   1.092  1.00 27.33           C  
ATOM   2357  C   GLU A 317      44.479 -10.221   2.445  1.00 25.10           C  
ATOM   2358  O   GLU A 317      44.131 -11.400   2.458  1.00 30.48           O  
ATOM   2359  CB  GLU A 317      46.179  -9.591   0.752  1.00 37.39           C  
ATOM   2360  CG  GLU A 317      46.506  -9.141  -0.685  1.00 51.80           C  
ATOM   2361  CD  GLU A 317      47.975  -8.759  -0.854  1.00 57.68           C  
ATOM   2362  OE1 GLU A 317      48.410  -8.674  -2.022  1.00 61.04           O  
ATOM   2363  OE2 GLU A 317      48.649  -8.538   0.177  1.00 51.90           O1-
ATOM   2364  H   GLU A 317      45.041  -7.460   1.040  1.00  0.00           H  
ATOM   2365  HA  GLU A 317      44.123 -10.081   0.334  1.00  0.00           H  
ATOM   2366  HB2 GLU A 317      46.567 -10.601   0.898  1.00  0.00           H  
ATOM   2367  HB3 GLU A 317      46.693  -8.969   1.487  1.00  0.00           H  
ATOM   2368  HG2 GLU A 317      46.258  -9.939  -1.384  1.00  0.00           H  
ATOM   2369  HG3 GLU A 317      45.908  -8.281  -0.982  1.00  0.00           H  
ATOM   2370  N   PHE A 318      44.708  -9.498   3.556  1.00 31.23           N  
ATOM   2371  CA  PHE A 318      44.497 -10.016   4.910  1.00 23.57           C  
ATOM   2372  C   PHE A 318      43.025 -10.374   5.169  1.00 23.50           C  
ATOM   2373  O   PHE A 318      42.741 -11.445   5.703  1.00 33.92           O  
ATOM   2374  CB  PHE A 318      45.060  -9.029   5.955  1.00 22.49           C  
ATOM   2375  CG  PHE A 318      44.808  -9.410   7.405  1.00 22.62           C  
ATOM   2376  CD1 PHE A 318      45.630 -10.367   8.036  1.00 37.16           C  
ATOM   2377  CD2 PHE A 318      43.653  -8.951   8.074  1.00 21.57           C  
ATOM   2378  CE1 PHE A 318      45.331 -10.799   9.321  1.00 37.91           C  
ATOM   2379  CE2 PHE A 318      43.368  -9.400   9.356  1.00 23.90           C  
ATOM   2380  CZ  PHE A 318      44.207 -10.316   9.978  1.00 23.41           C  
ATOM   2381  H   PHE A 318      45.029  -8.541   3.482  1.00  0.00           H  
ATOM   2382  HA  PHE A 318      45.070 -10.942   4.998  1.00  0.00           H  
ATOM   2383  HB2 PHE A 318      46.139  -8.944   5.818  1.00  0.00           H  
ATOM   2384  HB3 PHE A 318      44.658  -8.029   5.782  1.00  0.00           H  
ATOM   2385  HD1 PHE A 318      46.492 -10.767   7.522  1.00  0.00           H  
ATOM   2386  HD2 PHE A 318      42.987  -8.252   7.591  1.00  0.00           H  
ATOM   2387  HE1 PHE A 318      45.968 -11.523   9.807  1.00  0.00           H  
ATOM   2388  HE2 PHE A 318      42.489  -9.040   9.870  1.00  0.00           H  
ATOM   2389  HZ  PHE A 318      43.977 -10.662  10.975  1.00  0.00           H  
ATOM   2390  N   PHE A 319      42.133  -9.469   4.741  1.00 31.90           N  
ATOM   2391  CA  PHE A 319      40.686  -9.609   4.834  1.00 36.09           C  
ATOM   2392  C   PHE A 319      40.029 -10.232   3.594  1.00 37.58           C  
ATOM   2393  O   PHE A 319      38.801 -10.155   3.527  1.00 25.73           O  
ATOM   2394  CB  PHE A 319      40.074  -8.230   5.159  1.00 32.11           C  
ATOM   2395  CG  PHE A 319      40.225  -7.784   6.598  1.00 26.91           C  
ATOM   2396  CD1 PHE A 319      39.729  -8.586   7.649  1.00 31.57           C  
ATOM   2397  CD2 PHE A 319      40.780  -6.523   6.895  1.00 28.17           C  
ATOM   2398  CE1 PHE A 319      39.828  -8.147   8.962  1.00 32.05           C  
ATOM   2399  CE2 PHE A 319      40.859  -6.102   8.213  1.00 36.09           C  
ATOM   2400  CZ  PHE A 319      40.396  -6.911   9.242  1.00 30.17           C  
ATOM   2401  H   PHE A 319      42.465  -8.622   4.299  1.00  0.00           H  
ATOM   2402  HA  PHE A 319      40.444 -10.298   5.644  1.00  0.00           H  
ATOM   2403  HB2 PHE A 319      40.523  -7.482   4.506  1.00  0.00           H  
ATOM   2404  HB3 PHE A 319      39.006  -8.198   4.947  1.00  0.00           H  
ATOM   2405  HD1 PHE A 319      39.266  -9.540   7.442  1.00  0.00           H  
ATOM   2406  HD2 PHE A 319      41.138  -5.880   6.103  1.00  0.00           H  
ATOM   2407  HE1 PHE A 319      39.456  -8.765   9.766  1.00  0.00           H  
ATOM   2408  HE2 PHE A 319      41.276  -5.132   8.437  1.00  0.00           H  
ATOM   2409  HZ  PHE A 319      40.465  -6.570  10.265  1.00  0.00           H  
ATOM   2410  N   HIS A 320      40.827 -10.825   2.674  1.00 24.46           N  
ATOM   2411  CA  HIS A 320      40.459 -11.406   1.366  1.00 32.98           C  
ATOM   2412  C   HIS A 320      39.004 -11.877   1.299  1.00 43.38           C  
ATOM   2413  O   HIS A 320      38.670 -12.858   1.962  1.00 49.93           O  
ATOM   2414  CB  HIS A 320      41.423 -12.560   1.011  1.00 30.30           C  
ATOM   2415  CG  HIS A 320      41.131 -13.260  -0.295  1.00 37.21           C  
ATOM   2416  CD2 HIS A 320      41.093 -12.786  -1.589  1.00 45.56           C  
ATOM   2417  ND1 HIS A 320      40.833 -14.609  -0.384  1.00 41.67           N  
ATOM   2418  CE1 HIS A 320      40.615 -14.880  -1.673  1.00 32.15           C  
ATOM   2419  NE2 HIS A 320      40.758 -13.822  -2.464  1.00 44.90           N  
ATOM   2420  H   HIS A 320      41.819 -10.844   2.867  1.00  0.00           H  
ATOM   2421  HA  HIS A 320      40.595 -10.621   0.622  1.00  0.00           H  
ATOM   2422  HB2 HIS A 320      42.430 -12.167   0.908  1.00  0.00           H  
ATOM   2423  HB3 HIS A 320      41.455 -13.296   1.817  1.00  0.00           H  
ATOM   2424  HD1 HIS A 320      40.761 -15.266   0.383  1.00  0.00           H  
ATOM   2425  HD2 HIS A 320      41.270 -11.785  -1.953  1.00  0.00           H  
ATOM   2426  HE1 HIS A 320      40.345 -15.861  -2.034  1.00  0.00           H  
ATOM   2427  N   VAL A 321      38.169 -11.088   0.602  1.00 39.70           N  
ATOM   2428  CA  VAL A 321      36.714 -11.184   0.651  1.00 49.16           C  
ATOM   2429  C   VAL A 321      36.214 -12.529   0.084  1.00 63.11           C  
ATOM   2430  O   VAL A 321      36.103 -12.707  -1.129  1.00 68.96           O  
ATOM   2431  CB  VAL A 321      36.039  -9.965  -0.043  1.00 46.46           C  
ATOM   2432  CG1 VAL A 321      34.525 -10.111  -0.268  1.00 68.58           C  
ATOM   2433  CG2 VAL A 321      36.298  -8.670   0.755  1.00 24.40           C  
ATOM   2434  H   VAL A 321      38.541 -10.291   0.107  1.00  0.00           H  
ATOM   2435  HA  VAL A 321      36.432 -11.143   1.706  1.00  0.00           H  
ATOM   2436  HB  VAL A 321      36.498  -9.837  -1.025  1.00  0.00           H  
ATOM   2437 HG11 VAL A 321      34.113  -9.194  -0.689  1.00  0.00           H  
ATOM   2438 HG12 VAL A 321      34.289 -10.908  -0.970  1.00  0.00           H  
ATOM   2439 HG13 VAL A 321      34.002 -10.316   0.666  1.00  0.00           H  
ATOM   2440 HG21 VAL A 321      35.865  -7.803   0.256  1.00  0.00           H  
ATOM   2441 HG22 VAL A 321      35.865  -8.727   1.754  1.00  0.00           H  
ATOM   2442 HG23 VAL A 321      37.364  -8.474   0.869  1.00  0.00           H  
ATOM   2443  N   GLU A 322      35.957 -13.445   1.026  1.00 65.91           N  
ATOM   2444  CA  GLU A 322      35.442 -14.798   0.830  1.00 50.26           C  
ATOM   2445  C   GLU A 322      34.002 -14.909   1.367  1.00 49.27           C  
ATOM   2446  O   GLU A 322      33.474 -16.015   1.470  1.00 33.50           O  
ATOM   2447  CB  GLU A 322      36.414 -15.781   1.518  1.00 38.92           C  
ATOM   2448  CG  GLU A 322      37.763 -15.887   0.775  1.00 47.82           C  
ATOM   2449  CD  GLU A 322      38.828 -16.661   1.552  1.00 51.75           C  
ATOM   2450  OE1 GLU A 322      39.478 -17.519   0.915  1.00 55.70           O  
ATOM   2451  OE2 GLU A 322      39.010 -16.358   2.751  1.00 49.69           O1-
ATOM   2452  H   GLU A 322      36.153 -13.205   1.988  1.00  0.00           H  
ATOM   2453  HA  GLU A 322      35.395 -15.038  -0.233  1.00  0.00           H  
ATOM   2454  HB2 GLU A 322      36.575 -15.460   2.549  1.00  0.00           H  
ATOM   2455  HB3 GLU A 322      35.973 -16.776   1.580  1.00  0.00           H  
ATOM   2456  HG2 GLU A 322      37.606 -16.363  -0.194  1.00  0.00           H  
ATOM   2457  HG3 GLU A 322      38.168 -14.902   0.558  1.00  0.00           H  
ATOM   2458  N   ASP A 323      33.393 -13.749   1.670  1.00 49.58           N  
ATOM   2459  CA  ASP A 323      32.003 -13.573   2.084  1.00 50.15           C  
ATOM   2460  C   ASP A 323      31.125 -13.077   0.919  1.00 56.08           C  
ATOM   2461  O   ASP A 323      29.906 -13.228   1.007  1.00 61.08           O  
ATOM   2462  CB  ASP A 323      31.874 -12.593   3.272  1.00 48.42           C  
ATOM   2463  CG  ASP A 323      32.850 -12.853   4.424  1.00 49.23           C  
ATOM   2464  OD1 ASP A 323      32.828 -13.988   4.949  1.00 58.95           O  
ATOM   2465  OD2 ASP A 323      33.549 -11.889   4.802  1.00 35.37           O1-
ATOM   2466  H   ASP A 323      33.930 -12.899   1.590  1.00  0.00           H  
ATOM   2467  HA  ASP A 323      31.597 -14.535   2.403  1.00  0.00           H  
ATOM   2468  HB2 ASP A 323      30.862 -12.607   3.671  1.00  0.00           H  
ATOM   2469  HB3 ASP A 323      32.039 -11.575   2.915  1.00  0.00           H  
ATOM   2470  N   LEU A 324      31.740 -12.501  -0.134  1.00 50.48           N  
ATOM   2471  CA  LEU A 324      31.054 -12.021  -1.340  1.00 55.41           C  
ATOM   2472  C   LEU A 324      31.504 -12.789  -2.594  1.00 57.53           C  
ATOM   2473  O   LEU A 324      30.698 -12.912  -3.514  1.00 60.10           O  
ATOM   2474  CB  LEU A 324      31.307 -10.510  -1.567  1.00 45.40           C  
ATOM   2475  CG  LEU A 324      30.992  -9.581  -0.373  1.00 44.13           C  
ATOM   2476  CD1 LEU A 324      31.473  -8.140  -0.655  1.00 41.16           C  
ATOM   2477  CD2 LEU A 324      29.502  -9.631   0.014  1.00 52.36           C  
ATOM   2478  H   LEU A 324      32.744 -12.405  -0.123  1.00  0.00           H  
ATOM   2479  HA  LEU A 324      29.977 -12.173  -1.246  1.00  0.00           H  
ATOM   2480  HB2 LEU A 324      30.719 -10.179  -2.426  1.00  0.00           H  
ATOM   2481  HB3 LEU A 324      32.341 -10.364  -1.870  1.00  0.00           H  
ATOM   2482  HG  LEU A 324      31.561  -9.926   0.491  1.00  0.00           H  
ATOM   2483 HD11 LEU A 324      32.229  -7.837   0.070  1.00  0.00           H  
ATOM   2484 HD12 LEU A 324      31.924  -8.044  -1.643  1.00  0.00           H  
ATOM   2485 HD13 LEU A 324      30.668  -7.407  -0.607  1.00  0.00           H  
ATOM   2486 HD21 LEU A 324      29.120  -8.667   0.350  1.00  0.00           H  
ATOM   2487 HD22 LEU A 324      28.878  -9.957  -0.819  1.00  0.00           H  
ATOM   2488 HD23 LEU A 324      29.348 -10.340   0.826  1.00  0.00           H  
ATOM   2489  N   GLU A 325      32.774 -13.257  -2.632  1.00 50.89           N  
ATOM   2490  CA  GLU A 325      33.445 -13.962  -3.744  1.00 55.31           C  
ATOM   2491  C   GLU A 325      33.600 -12.999  -4.914  1.00 53.16           C  
ATOM   2492  O   GLU A 325      34.355 -13.214  -5.861  1.00 54.43           O  
ATOM   2493  CB  GLU A 325      32.757 -15.330  -4.055  1.00 48.50           C  
ATOM   2494  CG  GLU A 325      33.241 -16.136  -5.288  1.00  0.00           C  
ATOM   2495  CD  GLU A 325      32.473 -15.890  -6.596  1.00  0.00           C  
ATOM   2496  OE1 GLU A 325      31.746 -14.876  -6.689  1.00  0.00           O  
ATOM   2497  OE2 GLU A 325      32.619 -16.749  -7.493  1.00  0.00           O1-
ATOM   2498  H   GLU A 325      33.356 -13.117  -1.820  1.00  0.00           H  
ATOM   2499  HA  GLU A 325      34.451 -14.185  -3.388  1.00  0.00           H  
ATOM   2500  HB2 GLU A 325      32.897 -15.966  -3.180  1.00  0.00           H  
ATOM   2501  HB3 GLU A 325      31.675 -15.212  -4.122  1.00  0.00           H  
ATOM   2502  HG2 GLU A 325      34.306 -15.975  -5.456  1.00  0.00           H  
ATOM   2503  HG3 GLU A 325      33.134 -17.198  -5.062  1.00  0.00           H  
ATOM   2504  HXT GLU A 325      32.997 -12.091  -4.874  1.00  0.00           H  
TER   
ATOM   2505  C   UNK   900      39.311   1.172  18.166  1.00  0.00           C  
ATOM   2506  C   UNK   900      38.090   1.652  18.660  1.00  0.00           C  
ATOM   2507  C   UNK   900      37.527   1.046  19.785  1.00  0.00           C  
ATOM   2508  C   UNK   900      38.133  -0.037  20.394  1.00  0.00           C  
ATOM   2509  C   UNK   900      39.308  -0.558  19.866  1.00  0.00           C  
ATOM   2510  C   UNK   900      39.914   0.062  18.762  1.00  0.00           C  
ATOM   2511  C   UNK   900      37.309   2.715  17.883  1.00  0.00           C  
ATOM   2512  N   UNK   900      36.767   3.952  18.655  1.00  0.00           N1+
ATOM   2513  C   UNK   900      35.690   3.710  19.759  1.00  0.00           C  
ATOM   2514  C   UNK   900      34.540   2.771  19.313  1.00  0.00           C  
ATOM   2515  S   UNK   900      33.370   2.283  20.615  1.00  0.00           S  
ATOM   2516  C   UNK   900      33.969   0.866  21.492  1.00  0.00           C  
ATOM   2517  C   UNK   900      33.787   0.819  22.874  1.00  0.00           C  
ATOM   2518  C   UNK   900      34.190  -0.307  23.588  1.00  0.00           C  
ATOM   2519  C   UNK   900      34.773  -1.379  22.916  1.00  0.00           C  
ATOM   2520  C   UNK   900      34.953  -1.338  21.535  1.00  0.00           C  
ATOM   2521  C   UNK   900      34.549  -0.213  20.819  1.00  0.00           C  
ATOM   2522  C   UNK   900      37.918   4.856  19.156  1.00  0.00           C  
ATOM   2523  C   UNK   900      37.467   6.280  19.429  1.00  0.00           C  
ATOM   2524  C   UNK   900      37.384   7.202  18.380  1.00  0.00           C  
ATOM   2525  C   UNK   900      36.918   8.504  18.611  1.00  0.00           C  
ATOM   2526  C   UNK   900      36.589   8.885  19.912  1.00  0.00           C  
ATOM   2527  C   UNK   900      36.669   7.971  20.960  1.00  0.00           C  
ATOM   2528  C   UNK   900      37.117   6.674  20.723  1.00  0.00           C  
ATOM   2529  O   UNK   900      36.752   9.442  17.617  1.00  0.00           O  
ATOM   2530  C   UNK   900      36.261   8.987  16.358  1.00  0.00           C  
ATOM   2531  S   UNK   900      40.033  -2.012  20.633  1.00  0.00           S  
ATOM   2532  N   UNK   900      39.957  -3.014  19.429  1.00  0.00           N1-
ATOM   2533  C   UNK   900      40.503  -4.203  19.545  1.00  0.00           C  
ATOM   2534  C   UNK   900      40.316  -5.163  18.478  1.00  0.00           C  
ATOM   2535  O   UNK   900      41.169  -4.584  20.511  1.00  0.00           O  
ATOM   2536  O   UNK   900      39.142  -2.359  21.747  1.00  0.00           O  
ATOM   2537  O   UNK   900      41.385  -1.556  20.958  1.00  0.00           O  
ATOM   2538  C   UNK   900      40.982  -6.378  18.249  1.00  0.00           C  
ATOM   2539  N   UNK   900      40.561  -7.071  17.207  1.00  0.00           N  
ATOM   2540  C   UNK   900      39.563  -6.505  16.571  1.00  0.00           C  
ATOM   2541  S   UNK   900      39.077  -4.982  17.256  1.00  0.00           S  
ATOM   2542  C   UNK   900      42.124  -7.010  19.022  1.00  0.00           C  
ATOM   2543  C   UNK   900      38.897  -7.099  15.361  1.00  0.00           C  
ATOM   2544  C   UNK   900      39.243  -8.390  14.936  1.00  0.00           C  
ATOM   2545  C   UNK   900      38.665  -8.942  13.797  1.00  0.00           C  
ATOM   2546  C   UNK   900      37.736  -8.204  13.071  1.00  0.00           C  
ATOM   2547  C   UNK   900      37.380  -6.923  13.477  1.00  0.00           C  
ATOM   2548  C   UNK   900      37.952  -6.374  14.621  1.00  0.00           C  
ATOM   2549  H   UNK   900      39.761   1.609  17.285  1.00  0.00           H  
ATOM   2550  H   UNK   900      36.586   1.352  20.190  1.00  0.00           H  
ATOM   2551  H   UNK   900      37.659  -0.491  21.252  1.00  0.00           H  
ATOM   2552  H   UNK   900      40.833  -0.335  18.353  1.00  0.00           H  
ATOM   2553  H   UNK   900      37.914   3.136  17.079  1.00  0.00           H  
ATOM   2554  H   UNK   900      36.436   2.282  17.399  1.00  0.00           H  
ATOM   2555  H   UNK   900      36.226   3.352  20.638  1.00  0.00           H  
ATOM   2556  H   UNK   900      35.296   4.700  19.989  1.00  0.00           H  
ATOM   2557  H   UNK   900      33.951   3.277  18.557  1.00  0.00           H  
ATOM   2558  H   UNK   900      34.893   1.858  18.844  1.00  0.00           H  
ATOM   2559  H   UNK   900      33.322   1.646  23.389  1.00  0.00           H  
ATOM   2560  H   UNK   900      34.049  -0.354  24.657  1.00  0.00           H  
ATOM   2561  H   UNK   900      35.093  -2.251  23.470  1.00  0.00           H  
ATOM   2562  H   UNK   900      35.412  -2.174  21.027  1.00  0.00           H  
ATOM   2563  H   UNK   900      34.712  -0.191  19.752  1.00  0.00           H  
ATOM   2564  H   UNK   900      38.331   4.364  20.039  1.00  0.00           H  
ATOM   2565  H   UNK   900      38.683   4.850  18.378  1.00  0.00           H  
ATOM   2566  H   UNK   900      37.657   6.897  17.382  1.00  0.00           H  
ATOM   2567  H   UNK   900      36.237   9.888  20.101  1.00  0.00           H  
ATOM   2568  H   UNK   900      36.383   8.270  21.958  1.00  0.00           H  
ATOM   2569  H   UNK   900      37.175   5.976  21.545  1.00  0.00           H  
ATOM   2570  H   UNK   900      36.038   9.850  15.729  1.00  0.00           H  
ATOM   2571  H   UNK   900      35.339   8.414  16.472  1.00  0.00           H  
ATOM   2572  H   UNK   900      36.992   8.381  15.823  1.00  0.00           H  
ATOM   2573  H   UNK   900      41.765  -7.485  19.937  1.00  0.00           H  
ATOM   2574  H   UNK   900      42.865  -6.267  19.321  1.00  0.00           H  
ATOM   2575  H   UNK   900      42.657  -7.778  18.457  1.00  0.00           H  
ATOM   2576  H   UNK   900      39.969  -8.970  15.488  1.00  0.00           H  
ATOM   2577  H   UNK   900      38.935  -9.938  13.476  1.00  0.00           H  
ATOM   2578  H   UNK   900      37.289  -8.631  12.186  1.00  0.00           H  
ATOM   2579  H   UNK   900      36.662  -6.358  12.902  1.00  0.00           H  
ATOM   2580  H   UNK   900      37.668  -5.372  14.909  1.00  0.00           H  
ATOM   2581  H   UNK   900      36.291   4.501  17.953  1.00  0.00           H  
END
